# Supplementary material for: Tri­phenyl­telluronium(IV) bromide acetone hemisolvate
Source: Acta Crystallogr Sect E Struct Rep Online. 2013 Oct 19;69(Pt 11):o1666. doi: 10.1107/S160053681302816X (PMC3884325; doi:10.1107/S160053681302816X)
Supplement: Supplementary file 1 [file e-69-o1666-sup1.cif]

##############################################################################
#                                                                            #
# This CIF contains the data in a paper accepted for publication in          #
# Acta Crystallographica Section E. It conforms to the requirements of       #
# Notes for Authors for Acta Crystallographica Section E, and has been       #
# peer reviewed under the auspices of the IUCr Commission on Journals.       #
#                                                                            #
# Full details of the Crystallographic Information File format               #
# are given in the paper "The Crystallographic Information File (CIF):       #
# a New Standard Archive File for Crystallography" by S. R. Hall, F. H.      #
# Allen and I. D. Brown [Acta Cryst. (1991), A47, 655-685].                  #
#                                                                            #
# The current version of the core CIF dictionary is obtainable from          #
# ftp://ftp.iucr.org/pub/cif_core.dic.                                       #
#                                                                            #
# Software is freely available for graphical display of the structure(s)     #
# in this CIF. For information consult the CIF software page                 #
# http://www.iucr.org/resources/cif/software.                                #
#                                                                            #
# This file may be used for bona fide research purposes within the           #
# scientific community so long as proper attribution is given to the journal # 
# article from which it was obtained.                                        #
#                                                                            #
##############################################################################
data_I
_audit_creation_method     SHELXL-97
_journal_date_recd_electronic     2013-10-07
_journal_date_accepted     2013-10-14
_journal_name_full     'Acta Crystallographica, Section E'
_journal_year     2013
_journal_volume     69
_journal_issue     11
_journal_page_first     o1666
_journal_page_last     o1666
_journal_paper_category     QO
_journal_paper_doi     10.1107/S160053681302816X
_journal_coeditor_code     HB7149
_publ_contact_author_name     'Raija Oilunkaniemi'
_publ_contact_author_address
;
Department of Chemistry
PO Box 3000
FI-90014 University of Oulu
Finland
;
_publ_contact_author_email     raija.oilunkaniemi@oulu.fi
_publ_contact_author_fax     '358 8 5531603'
_publ_contact_author_phone     '358 0294 481686'
_publ_section_title
;
Triphenyltelluronium(IV) bromide acetone hemisolvate
;
loop_
    _publ_author_name
    _publ_author_address
    'N\"arhi, Sari M.'
;
Department of Chemistry
PO Box 3000
FI-90014 University of Oulu
Finland
;
    'Oilunkaniemi, Raija'
;
Department of Chemistry
PO Box 3000
FI-90014 University of Oulu
Finland
;
    'Laitinen, Risto S.'
;
Department of Chemistry
PO Box 3000
FI-90014 University of Oulu
Finland
;
_database_code_depnum_ccdc_archive     'CCDC 966306'
_chemical_name_systematic
;
Triphenyltelluronium(IV) bromide acetone hemisolvate
;
_chemical_name_common     ?
_chemical_formula_moiety     '2(C18 H15 Te +), 2(Br -), C3 H6 O'
_chemical_formula_sum     'C39 H36 Br2 O Te2'
_chemical_formula_iupac     '2C18 H15 Te +, 2Br -, C3 H6 O'
_chemical_formula_weight     935.70
_chemical_melting_point     ?
_symmetry_cell_setting     triclinic
_symmetry_space_group_name_H-M     'P -1'
_symmetry_space_group_name_Hall     '-P 1'
loop_
    _symmetry_equiv_pos_as_xyz
    'x, y, z'
    '-x, -y, -z'
_cell_length_a     11.753(2)
_cell_length_b     13.086(3)
_cell_length_c     13.165(3)
_cell_angle_alpha     77.69(3)
_cell_angle_beta     66.05(3)
_cell_angle_gamma     81.73(3)
_cell_volume     1804.16(2)
_cell_formula_units_Z     2
_cell_measurement_reflns_used     6013
_cell_measurement_theta_min     1.60
_cell_measurement_theta_max     26.00
_cell_measurement_temperature     150(2)
_exptl_crystal_description     block
_exptl_crystal_colour     colorless
_exptl_crystal_size_max     0.30
_exptl_crystal_size_mid     0.28
_exptl_crystal_size_min     0.25
_exptl_crystal_density_diffrn     1.722
_exptl_crystal_density_meas     ?
_exptl_crystal_density_method     'not measured'
_exptl_crystal_F_000     904
_exptl_absorpt_coefficient_mu     3.860
_exptl_absorpt_correction_type     multi-scan
_exptl_absorpt_process_details     '(XPREP in SHELXTL; Sheldrick, 2008)'
_exptl_absorpt_correction_T_min     0.327
_exptl_absorpt_correction_T_max     0.381
_exptl_special_details
;
;
_diffrn_ambient_temperature     150(2)
_diffrn_radiation_type     MoK\a
_diffrn_radiation_wavelength     0.71073
_diffrn_radiation_source     'fine-focus sealed tube'
_diffrn_radiation_monochromator     graphite
_diffrn_measurement_device_type     'Bruker--Nonius KappaCCD'
_diffrn_measurement_method     '\f scans, and \w scans with \k offsets'
_diffrn_reflns_number     28482
_diffrn_reflns_av_R_equivalents     0.0645
_diffrn_reflns_av_sigmaI/netI     0.0442
_diffrn_reflns_theta_min     2.40
_diffrn_reflns_theta_max     26.00
_diffrn_reflns_theta_full     26.00
_diffrn_measured_fraction_theta_max     0.999
_diffrn_measured_fraction_theta_full     0.999
_diffrn_reflns_limit_h_min     -14
_diffrn_reflns_limit_h_max     14
_diffrn_reflns_limit_k_min     -16
_diffrn_reflns_limit_k_max     16
_diffrn_reflns_limit_l_min     -16
_diffrn_reflns_limit_l_max     16
_diffrn_standards_number     ?
_diffrn_standards_interval_count     ?
_diffrn_standards_interval_time     ?
_diffrn_standards_decay_%     ?
_refine_special_details
;
Refinement of <i>F</i>^2^ against ALL reflections. The weighted <i>R</i>-factor
<i>wR</i> and goodness of fit <i>S</i> are based on <i>F</i>^2^, conventional
<i>R</i>-factors <i>R</i> are based on <i>F</i>, with <i>F</i> set to zero for
negative <i>F</i>^2^. The threshold expression of <i>F</i>^2^ >
\s(<i>F</i>^2^) is used only for calculating <i>R</i>-factors(gt) <i>etc</i>.
and is not relevant to the choice of reflections for refinement.
<i>R</i>-factors based on <i>F</i>^2^ are statistically about twice as large
as those based on <i>F</i>, and <i>R</i>- factors based on ALL data will be
even larger.
;
_reflns_number_total     7083
_reflns_number_gt     6013
_reflns_threshold_expression     I>2\s(I)
_refine_ls_structure_factor_coef     Fsqd
_refine_ls_matrix_type     full
_refine_ls_R_factor_all     0.0458
_refine_ls_R_factor_gt     0.0374
_refine_ls_wR_factor_gt     0.0996
_refine_ls_wR_factor_ref     0.1061
_refine_ls_goodness_of_fit_ref     1.006
_refine_ls_restrained_S_all     1.005
_refine_ls_number_reflns     7083
_refine_ls_number_parameters     415
_refine_ls_number_restraints     9
_refine_ls_hydrogen_treatment     constr
_refine_ls_weighting_scheme     calc
_refine_ls_weighting_details
         'calc w=1/[\s^2^(Fo^2^)+(0.0676P)^2^+1.4955P] where P=(Fo^2^+2Fc^2^)/3'
_atom_sites_solution_hydrogens     geom
_atom_sites_solution_primary     direct
_atom_sites_solution_secondary     difmap
_refine_ls_shift/su_max     0.001
_refine_ls_shift/su_mean     0.000
_refine_diff_density_max     1.175
_refine_diff_density_min     -1.856
_refine_ls_extinction_method     'SHELXL97 (Sheldrick, 2008)'
_refine_ls_extinction_coef     0.0030(3)
_refine_ls_extinction_expression
                                  'Fc^*^=kFc[1+0.001xFc^2^\l^3^/sin(2\q)]^-1/4^'
loop_
    _atom_type_symbol
    _atom_type_description
    _atom_type_scat_dispersion_real
    _atom_type_scat_dispersion_imag
    _atom_type_scat_source
    'C' 'C' 0.0033 0.0016
                         'International Tables Vol C Tables 4.2.6.8 and 6.1.1.4'
    'H' 'H' 0.0000 0.0000
                         'International Tables Vol C Tables 4.2.6.8 and 6.1.1.4'
    'O' 'O' 0.0106 0.0060
                         'International Tables Vol C Tables 4.2.6.8 and 6.1.1.4'
    'Br' 'Br' -0.2901 2.4595
                         'International Tables Vol C Tables 4.2.6.8 and 6.1.1.4'
    'Te' 'Te' -0.5308 1.6751
                         'International Tables Vol C Tables 4.2.6.8 and 6.1.1.4'
_computing_data_collection     'COLLECT (Bruker, 2008)'
_computing_cell_refinement     'DENZO-SMN (Otwinowski & Minor, 1997)'
_computing_data_reduction     'DENZO-SMN (Otwinowski & Minor, 1997)'
_computing_structure_solution     'SHELXS97 (Sheldrick, 2008)'
_computing_structure_refinement     'SHELXL97 (Sheldrick, 2008)'
_computing_molecular_graphics     'DIAMOND (Brandenburg, 2006)'
_computing_publication_material     'WinGX (Farrugia, 2012)'
loop_
    _atom_site_type_symbol
    _atom_site_label
    _atom_site_fract_x
    _atom_site_fract_y
    _atom_site_fract_z
    _atom_site_U_iso_or_equiv
    _atom_site_adp_type
    _atom_site_calc_flag
    _atom_site_refinement_flags
    _atom_site_occupancy
    _atom_site_symmetry_multiplicity
    _atom_site_disorder_assembly
    _atom_site_disorder_group
    Te Te1 0.12350(2) 0.076353(18) 0.298305(18) 0.01941(10) Uani d . 1 1 . .
    Te Te2 0.22042(2) 0.211171(18) 0.57690(2) 0.02422(10) Uani d . 1 1 . .
    Br Br1 0.03931(3) -0.16756(3) 0.45590(3) 0.02334(11) Uani d . 1 1 . .
    Br Br2 0.38302(4) 0.12124(3) 0.33426(3) 0.02978(12) Uani d . 1 1 . .
    C C111 0.1352(4) 0.2366(3) 0.2135(3) 0.0255(8) Uani d . 1 1 . .
    C C112 0.2503(4) 0.2762(3) 0.1487(3) 0.0316(9) Uani d . 1 1 . .
    H H112 0.3247 0.2330 0.1403 0.038 Uiso calc R 1 1 . .
    C C113 0.2556(5) 0.3806(4) 0.0958(4) 0.0398(11) Uani d . 1 1 . .
    H H113 0.3342 0.4089 0.0504 0.048 Uiso calc R 1 1 . .
    C C114 0.1469(5) 0.4432(4) 0.1092(4) 0.0449(12) Uani d . 1 1 . .
    H H114 0.1510 0.5144 0.0729 0.054 Uiso calc R 1 1 . .
    C C115 0.0334(5) 0.4031(3) 0.1747(4) 0.0425(12) Uani d . 1 1 . .
    H H115 -0.0408 0.4468 0.1837 0.051 Uiso calc R 1 1 . .
    C C116 0.0255(4) 0.2993(3) 0.2279(4) 0.0322(9) Uani d . 1 1 . .
    H H116 -0.0533 0.2716 0.2734 0.039 Uiso calc R 1 1 . .
    C C121 -0.0417(4) 0.0626(3) 0.2732(3) 0.0233(8) Uani d . 1 1 . .
    C C122 -0.0377(4) 0.0475(4) 0.1704(3) 0.0327(9) Uani d . 1 1 . .
    H H122 0.0404 0.0372 0.1107 0.039 Uiso calc R 1 1 . .
    C C123 -0.1463(4) 0.0473(4) 0.1552(4) 0.0368(10) Uani d . 1 1 . .
    H H123 -0.1426 0.0367 0.0847 0.044 Uiso calc R 1 1 . .
    C C124 -0.2618(4) 0.0626(3) 0.2412(3) 0.0288(9) Uani d . 1 1 . .
    H H124 -0.3368 0.0649 0.2294 0.035 Uiso calc R 1 1 . .
    C C125 -0.2649(4) 0.0742(4) 0.3435(4) 0.0380(10) Uani d . 1 1 . .
    H H125 -0.3431 0.0828 0.4036 0.046 Uiso calc R 1 1 . .
    C C126 -0.1564(4) 0.0735(4) 0.3609(3) 0.0348(10) Uani d . 1 1 . .
    H H126 -0.1604 0.0805 0.4326 0.042 Uiso calc R 1 1 . .
    C C131 0.2471(3) 0.0094(3) 0.1525(3) 0.0251(8) Uani d . 1 1 . .
    C C132 0.2916(4) -0.0921(3) 0.1739(4) 0.0307(9) Uani d . 1 1 . .
    H H132 0.2685 -0.1285 0.2493 0.037 Uiso calc R 1 1 . .
    C C133 0.3715(4) -0.1418(4) 0.0836(4) 0.0403(11) Uani d . 1 1 . .
    H H133 0.4018 -0.2126 0.0970 0.048 Uiso calc R 1 1 . .
    C C134 0.4056(4) -0.0863(4) -0.0255(4) 0.0414(11) Uani d . 1 1 . .
    H H134 0.4600 -0.1193 -0.0871 0.050 Uiso calc R 1 1 . .
    C C135 0.3618(4) 0.0155(4) -0.0453(4) 0.0387(11) Uani d . 1 1 . .
    H H135 0.3868 0.0525 -0.1205 0.046 Uiso calc R 1 1 . .
    C C136 0.2809(4) 0.0655(3) 0.0435(3) 0.0317(9) Uani d . 1 1 . .
    H H136 0.2497 0.1359 0.0298 0.038 Uiso calc R 1 1 . .
    C C211 0.1911(4) 0.3664(3) 0.4988(3) 0.0261(8) Uani d . 1 1 . .
    C C212 0.2340(4) 0.3877(3) 0.3824(4) 0.0358(10) Uani d . 1 1 . .
    H H212 0.2698 0.3327 0.3398 0.043 Uiso calc R 1 1 . .
    C C213 0.2242(5) 0.4900(3) 0.3283(4) 0.0392(10) Uani d . 1 1 . .
    H H213 0.2540 0.5055 0.2483 0.047 Uiso calc R 1 1 . .
    C C214 0.1706(4) 0.5694(3) 0.3915(4) 0.0308(9) Uani d . 1 1 . .
    H H214 0.1649 0.6395 0.3546 0.037 Uiso calc R 1 1 . .
    C C215 0.1261(4) 0.5474(3) 0.5069(4) 0.0298(9) Uani d . 1 1 . .
    H H215 0.0875 0.6021 0.5494 0.036 Uiso calc R 1 1 . .
    C C216 0.1368(4) 0.4461(3) 0.5622(3) 0.0260(8) Uani d . 1 1 . .
    H H216 0.1075 0.4312 0.6421 0.031 Uiso calc R 1 1 . .
    C C221 0.1197(4) 0.2423(3) 0.7456(3) 0.0297(9) Uani d . 1 1 . .
    C C222 -0.0063(4) 0.2247(3) 0.7947(3) 0.0353(10) Uani d . 1 1 . .
    H H222 -0.0449 0.2006 0.7540 0.042 Uiso calc R 1 1 . .
    C C223 -0.0756(5) 0.2426(4) 0.9041(4) 0.0448(12) Uani d . 1 1 . .
    H H223 -0.1619 0.2304 0.9388 0.054 Uiso calc R 1 1 . .
    C C224 -0.0189(5) 0.2782(4) 0.9624(4) 0.0458(12) Uani d . 1 1 . .
    H H224 -0.0666 0.2912 1.0369 0.055 Uiso calc R 1 1 . .
    C C225 0.1064(5) 0.2948(4) 0.9130(4) 0.0492(13) Uani d . 1 1 . .
    H H225 0.1447 0.3194 0.9536 0.059 Uiso calc R 1 1 . .
    C C226 0.1774(5) 0.2761(4) 0.8043(4) 0.0413(11) Uani d . 1 1 . .
    H H226 0.2643 0.2863 0.7708 0.050 Uiso calc R 1 1 . .
    C C231 0.3977(4) 0.2389(3) 0.5710(4) 0.0317(9) Uani d . 1 1 . .
    C C232 0.4446(6) 0.3359(4) 0.5336(8) 0.084(3) Uani d . 1 1 . .
    H H232 0.3977 0.3942 0.5097 0.100 Uiso calc R 1 1 . .
    C C233 0.5605(6) 0.3485(4) 0.5308(8) 0.094(3) Uani d . 1 1 . .
    H H233 0.5931 0.4158 0.5044 0.113 Uiso calc R 1 1 . .
    C C234 0.6299(5) 0.2645(4) 0.5659(5) 0.0522(14) Uani d . 1 1 . .
    H H234 0.7087 0.2741 0.5653 0.063 Uiso calc R 1 1 . .
    C C235 0.5833(4) 0.1677(3) 0.6012(4) 0.0330(9) Uani d . 1 1 . .
    H H235 0.6302 0.1094 0.6251 0.040 Uiso calc R 1 1 . .
    C C236 0.4676(4) 0.1540(3) 0.6025(3) 0.0268(8) Uani d . 1 1 . .
    H H236 0.4368 0.0861 0.6251 0.032 Uiso calc R 1 1 . .
    O O1A 0.7532(15) 0.4177(18) 0.1670(15) 0.164(5) Uani d PD 0.419(7) 1 A 1
    C C10A 0.6491(16) 0.4044(18) 0.1894(16) 0.100(4) Uani d PD 0.419(7) 1 A 1
    C C11A 0.599(3) 0.346(2) 0.139(2) 0.160(10) Uani d PD 0.419(7) 1 A 1
    H H11A 0.6470 0.3553 0.0573 0.240 Uiso calc PR 0.419(7) 1 A 1
    H H11B 0.5114 0.3702 0.1537 0.240 Uiso calc PR 0.419(7) 1 A 1
    H H11C 0.6028 0.2711 0.1713 0.240 Uiso calc PR 0.419(7) 1 A 1
    C C12A 0.557(3) 0.500(2) 0.236(3) 0.153(8) Uani d PD 0.419(7) 1 A 1
    H H12A 0.6006 0.5445 0.2582 0.230 Uiso calc PR 0.419(7) 1 A 1
    H H12B 0.4844 0.4734 0.3020 0.230 Uiso calc PR 0.419(7) 1 A 1
    H H12C 0.5305 0.5408 0.1774 0.230 Uiso calc PR 0.419(7) 1 A 1
    O O1B 0.5289(12) 0.4528(13) 0.0876(11) 0.164(5) Uani d PD 0.581(7) 1 A 2
    C C10B 0.5732(13) 0.4293(14) 0.1552(12) 0.100(4) Uani d PD 0.581(7) 1 A 2
    C C11B 0.623(2) 0.3333(13) 0.1992(18) 0.153(8) Uani d PD 0.581(7) 1 A 2
    H H11D 0.6129 0.3348 0.2764 0.230 Uiso calc PR 0.581(7) 1 A 2
    H H11E 0.7114 0.3231 0.1520 0.230 Uiso calc PR 0.581(7) 1 A 2
    H H11F 0.5779 0.2754 0.1995 0.230 Uiso calc PR 0.581(7) 1 A 2
    C C12B 0.581(3) 0.5240(15) 0.2095(17) 0.160(10) Uani d PD 0.581(7) 1 A 2
    H H12D 0.6611 0.5177 0.2174 0.240 Uiso calc PR 0.581(7) 1 A 2
    H H12E 0.5129 0.5223 0.2840 0.240 Uiso calc PR 0.581(7) 1 A 2
    H H12F 0.5734 0.5904 0.1608 0.240 Uiso calc PR 0.581(7) 1 A 2
loop_
    _atom_site_aniso_label
    _atom_site_aniso_U_11
    _atom_site_aniso_U_22
    _atom_site_aniso_U_33
    _atom_site_aniso_U_12
    _atom_site_aniso_U_13
    _atom_site_aniso_U_23
    Te1 0.01891(15) 0.02137(15) 0.01801(14) -0.00127(10) -0.00629(10)
                                                                    -0.00527(10)
    Te2 0.02140(15) 0.02096(15) 0.03317(17) -0.00101(10) -0.01357(11)
                                                                    -0.00474(11)
    Br1 0.0229(2) 0.0232(2) 0.0252(2) 0.00093(15) -0.00996(16) -0.00700(15)
    Br2 0.0245(2) 0.0294(2) 0.0321(2) 0.00201(17) -0.00752(17) -0.00790(17)
    C111 0.032(2) 0.0247(19) 0.0221(19) -0.0065(16) -0.0130(16) -0.0016(15)
    C112 0.035(2) 0.031(2) 0.032(2) -0.0088(18) -0.0149(18) -0.0036(17)
    C113 0.054(3) 0.041(3) 0.025(2) -0.021(2) -0.015(2) 0.0044(18)
    C114 0.076(4) 0.025(2) 0.043(3) -0.013(2) -0.033(3) 0.0006(19)
    C115 0.062(3) 0.026(2) 0.051(3) 0.010(2) -0.035(3) -0.012(2)
    C116 0.039(2) 0.028(2) 0.033(2) 0.0007(18) -0.0160(18) -0.0083(17)
    C121 0.0256(19) 0.0218(18) 0.0267(19) -0.0017(15) -0.0138(16) -0.0047(15)
    C122 0.028(2) 0.050(3) 0.021(2) -0.0019(19) -0.0088(16) -0.0084(18)
    C123 0.033(2) 0.057(3) 0.025(2) -0.006(2) -0.0149(18) -0.0086(19)
    C124 0.022(2) 0.033(2) 0.034(2) -0.0059(17) -0.0140(17) -0.0035(17)
    C125 0.025(2) 0.055(3) 0.034(2) -0.008(2) -0.0052(18) -0.018(2)
    C126 0.025(2) 0.055(3) 0.026(2) -0.0037(19) -0.0056(16) -0.0193(19)
    C131 0.0185(18) 0.033(2) 0.025(2) -0.0012(16) -0.0063(15) -0.0127(16)
    C132 0.023(2) 0.039(2) 0.031(2) 0.0002(17) -0.0084(16) -0.0149(18)
    C133 0.030(2) 0.048(3) 0.048(3) 0.006(2) -0.014(2) -0.026(2)
    C134 0.027(2) 0.067(3) 0.036(3) -0.001(2) -0.0072(19) -0.031(2)
    C135 0.029(2) 0.065(3) 0.021(2) -0.014(2) -0.0027(17) -0.014(2)
    C136 0.034(2) 0.040(2) 0.0195(19) -0.0042(19) -0.0061(16) -0.0096(17)
    C211 0.0235(19) 0.0221(19) 0.036(2) 0.0034(15) -0.0163(17) -0.0054(16)
    C212 0.046(3) 0.028(2) 0.035(2) 0.0027(19) -0.016(2) -0.0123(18)
    C213 0.058(3) 0.031(2) 0.032(2) 0.001(2) -0.021(2) -0.0077(18)
    C214 0.039(2) 0.0182(19) 0.042(2) -0.0027(17) -0.0245(19) -0.0016(17)
    C215 0.029(2) 0.0237(19) 0.040(2) 0.0008(16) -0.0140(18) -0.0115(17)
    C216 0.027(2) 0.026(2) 0.0251(19) -0.0020(16) -0.0083(16) -0.0065(16)
    C221 0.038(2) 0.027(2) 0.029(2) -0.0027(17) -0.0199(18) -0.0009(16)
    C222 0.041(2) 0.040(2) 0.028(2) -0.007(2) -0.0149(19) -0.0056(18)
    C223 0.051(3) 0.055(3) 0.029(2) -0.010(2) -0.012(2) -0.010(2)
    C224 0.067(3) 0.044(3) 0.033(2) -0.004(2) -0.025(2) -0.008(2)
    C225 0.072(4) 0.048(3) 0.049(3) -0.009(3) -0.041(3) -0.013(2)
    C226 0.044(3) 0.044(3) 0.047(3) -0.008(2) -0.026(2) -0.010(2)
    C231 0.025(2) 0.025(2) 0.049(3) 0.0005(16) -0.0196(19) -0.0043(18)
    C232 0.049(3) 0.028(3) 0.192(8) -0.009(2) -0.077(4) 0.009(4)
    C233 0.061(4) 0.030(3) 0.214(9) -0.014(3) -0.085(5) 0.007(4)
    C234 0.035(3) 0.039(3) 0.097(4) -0.002(2) -0.040(3) -0.012(3)
    C235 0.035(2) 0.033(2) 0.040(2) 0.0024(18) -0.0224(19) -0.0094(18)
    C236 0.0228(19) 0.030(2) 0.032(2) -0.0074(16) -0.0129(16) -0.0047(16)
    O1A 0.119(8) 0.242(13) 0.118(8) -0.103(9) -0.048(7) 0.061(9)
    C10A 0.067(8) 0.143(12) 0.070(8) -0.058(9) -0.012(5) 0.030(8)
    C11A 0.23(2) 0.148(15) 0.072(9) -0.145(16) -0.007(11) 0.018(9)
    C12A 0.112(12) 0.099(12) 0.18(2) -0.042(10) 0.026(12) -0.031(13)
    O1B 0.119(8) 0.242(13) 0.118(8) -0.103(9) -0.048(7) 0.061(9)
    C10B 0.067(8) 0.143(12) 0.070(8) -0.058(9) -0.012(5) 0.030(8)
    C11B 0.112(12) 0.099(12) 0.18(2) -0.042(10) 0.026(12) -0.031(13)
    C12B 0.23(2) 0.148(15) 0.072(9) -0.145(16) -0.007(11) 0.018(9)
_geom_special_details
;
All e.s.d.'s (except the e.s.d. in the dihedral angle between two l.s. planes)
are estimated using the full covariance matrix. The cell e.s.d.'s are taken
into account individually in the estimation of e.s.d.'s in distances, angles
and torsion angles; correlations between e.s.d.'s in cell parameters are only
used when they are defined by crystal symmetry. An approximate (isotropic)
treatment of cell e.s.d.'s is used for estimating e.s.d.'s involving l.s.
planes.
;
loop_
    _geom_bond_atom_site_label_1
    _geom_bond_atom_site_label_2
    _geom_bond_site_symmetry_2
    _geom_bond_distance
    _geom_bond_publ_flag
    Te1 C121 . 2.135(4) y
    Te1 C111 . 2.150(4) y
    Te1 C131 . 2.156(4) y
    Te1 Br1 . 3.4481(9) y
    Te1 Br1 2_556 3.3941(9) y
    Te1 Br2 . 3.4174(10) y
    Te2 C211 . 2.120(4) y
    Te2 C231 . 2.134(4) y
    Te2 C221 . 2.148(4) y
    Te2 Br1 2_556 3.3922(9) y
    Te2 Br2 . 3.3527(9) y
    C111 C112 . 1.379(6) ?
    C111 C116 . 1.391(6) ?
    C112 C113 . 1.392(6) ?
    C112 H112 . 0.9500 ?
    C113 C114 . 1.383(7) ?
    C113 H113 . 0.9500 ?
    C114 C115 . 1.369(7) ?
    C114 H114 . 0.9500 ?
    C115 C116 . 1.386(6) ?
    C115 H115 . 0.9500 ?
    C116 H116 . 0.9500 ?
    C121 C126 . 1.386(6) ?
    C121 C122 . 1.389(5) ?
    C122 C123 . 1.370(6) ?
    C122 H122 . 0.9500 ?
    C123 C124 . 1.391(6) ?
    C123 H123 . 0.9500 ?
    C124 C125 . 1.373(6) ?
    C124 H124 . 0.9500 ?
    C125 C126 . 1.382(6) ?
    C125 H125 . 0.9500 ?
    C126 H126 . 0.9500 ?
    C131 C132 . 1.369(6) ?
    C131 C136 . 1.389(6) ?
    C132 C133 . 1.402(6) ?
    C132 H132 . 0.9500 ?
    C133 C134 . 1.387(7) ?
    C133 H133 . 0.9500 ?
    C134 C135 . 1.367(7) ?
    C134 H134 . 0.9500 ?
    C135 C136 . 1.394(6) ?
    C135 H135 . 0.9500 ?
    C136 H136 . 0.9500 ?
    C211 C212 . 1.383(6) ?
    C211 C216 . 1.392(5) ?
    C212 C213 . 1.389(6) ?
    C212 H212 . 0.9500 ?
    C213 C214 . 1.388(6) ?
    C213 H213 . 0.9500 ?
    C214 C215 . 1.369(6) ?
    C214 H214 . 0.9500 ?
    C215 C216 . 1.385(6) ?
    C215 H215 . 0.9500 ?
    C216 H216 . 0.9500 ?
    C221 C226 . 1.381(6) ?
    C221 C222 . 1.387(6) ?
    C222 C223 . 1.388(6) ?
    C222 H222 . 0.9500 ?
    C223 C224 . 1.381(7) ?
    C223 H223 . 0.9500 ?
    C224 C225 . 1.376(8) ?
    C224 H224 . 0.9500 ?
    C225 C226 . 1.388(7) ?
    C225 H225 . 0.9500 ?
    C226 H226 . 0.9500 ?
    C231 C232 . 1.369(7) ?
    C231 C236 . 1.378(6) ?
    C232 C233 . 1.380(7) ?
    C232 H232 . 0.9500 ?
    C233 C234 . 1.385(8) ?
    C233 H233 . 0.9500 ?
    C234 C235 . 1.364(7) ?
    C234 H234 . 0.9500 ?
    C235 C236 . 1.390(6) ?
    C235 H235 . 0.9500 ?
    C236 H236 . 0.9500 ?
    O1A C10A . 1.166(17) ?
    C10A C11A . 1.43(2) ?
    C10A C12A . 1.58(2) ?
    C11A H11A . 0.9800 ?
    C11A H11B . 0.9800 ?
    C11A H11C . 0.9800 ?
    C12A H12A . 0.9800 ?
    C12A H12B . 0.9800 ?
    C12A H12C . 0.9800 ?
    O1B C10B . 1.170(15) ?
    C10B C11B . 1.416(19) ?
    C10B C12B . 1.59(2) ?
    C11B H11D . 0.9800 ?
    C11B H11E . 0.9800 ?
    C11B H11F . 0.9800 ?
    C12B H12D . 0.9800 ?
    C12B H12E . 0.9800 ?
    C12B H12F . 0.9800 ?
loop_
    _geom_angle_atom_site_label_1
    _geom_angle_atom_site_label_2
    _geom_angle_atom_site_label_3
    _geom_angle_site_symmetry_1
    _geom_angle_site_symmetry_3
    _geom_angle
    _geom_angle_publ_flag
    C121 Te1 C111 . . 91.36(14) n
    C121 Te1 C131 . . 94.59(14) n
    C111 Te1 C131 . . 96.04(15) n
    C211 Te2 C231 . . 93.58(15) n
    C211 Te2 C221 . . 94.51(15) n
    C231 Te2 C221 . . 94.37(17) n
    C112 C111 C116 . . 121.2(4) ?
    C112 C111 Te1 . . 119.9(3) ?
    C116 C111 Te1 . . 118.8(3) ?
    C111 C112 C113 . . 118.9(4) ?
    C111 C112 H112 . . 120.5 ?
    C113 C112 H112 . . 120.5 ?
    C114 C113 C112 . . 120.2(4) ?
    C114 C113 H113 . . 119.9 ?
    C112 C113 H113 . . 119.9 ?
    C115 C114 C113 . . 120.3(4) ?
    C115 C114 H114 . . 119.9 ?
    C113 C114 H114 . . 119.9 ?
    C114 C115 C116 . . 120.7(5) ?
    C114 C115 H115 . . 119.6 ?
    C116 C115 H115 . . 119.6 ?
    C115 C116 C111 . . 118.8(4) ?
    C115 C116 H116 . . 120.6 ?
    C111 C116 H116 . . 120.6 ?
    C126 C121 C122 . . 119.3(4) ?
    C126 C121 Te1 . . 118.7(3) ?
    C122 C121 Te1 . . 122.0(3) ?
    C123 C122 C121 . . 120.1(4) ?
    C123 C122 H122 . . 120.0 ?
    C121 C122 H122 . . 120.0 ?
    C122 C123 C124 . . 121.1(4) ?
    C122 C123 H123 . . 119.5 ?
    C124 C123 H123 . . 119.5 ?
    C125 C124 C123 . . 118.4(4) ?
    C125 C124 H124 . . 120.8 ?
    C123 C124 H124 . . 120.8 ?
    C124 C125 C126 . . 121.4(4) ?
    C124 C125 H125 . . 119.3 ?
    C126 C125 H125 . . 119.3 ?
    C125 C126 C121 . . 119.8(4) ?
    C125 C126 H126 . . 120.1 ?
    C121 C126 H126 . . 120.1 ?
    C132 C131 C136 . . 121.7(4) ?
    C132 C131 Te1 . . 115.9(3) ?
    C136 C131 Te1 . . 122.4(3) ?
    C131 C132 C133 . . 119.5(4) ?
    C131 C132 H132 . . 120.3 ?
    C133 C132 H132 . . 120.3 ?
    C134 C133 C132 . . 119.1(4) ?
    C134 C133 H133 . . 120.5 ?
    C132 C133 H133 . . 120.5 ?
    C135 C134 C133 . . 120.7(4) ?
    C135 C134 H134 . . 119.6 ?
    C133 C134 H134 . . 119.6 ?
    C134 C135 C136 . . 120.8(4) ?
    C134 C135 H135 . . 119.6 ?
    C136 C135 H135 . . 119.6 ?
    C131 C136 C135 . . 118.1(4) ?
    C131 C136 H136 . . 120.9 ?
    C135 C136 H136 . . 120.9 ?
    C212 C211 C216 . . 120.7(4) ?
    C212 C211 Te2 . . 118.1(3) ?
    C216 C211 Te2 . . 121.1(3) ?
    C211 C212 C213 . . 119.5(4) ?
    C211 C212 H212 . . 120.2 ?
    C213 C212 H212 . . 120.2 ?
    C214 C213 C212 . . 119.7(4) ?
    C214 C213 H213 . . 120.2 ?
    C212 C213 H213 . . 120.2 ?
    C215 C214 C213 . . 120.5(4) ?
    C215 C214 H214 . . 119.8 ?
    C213 C214 H214 . . 119.8 ?
    C214 C215 C216 . . 120.6(4) ?
    C214 C215 H215 . . 119.7 ?
    C216 C215 H215 . . 119.7 ?
    C215 C216 C211 . . 119.0(4) ?
    C215 C216 H216 . . 120.5 ?
    C211 C216 H216 . . 120.5 ?
    C226 C221 C222 . . 121.0(4) ?
    C226 C221 Te2 . . 122.0(3) ?
    C222 C221 Te2 . . 116.9(3) ?
    C221 C222 C223 . . 119.3(4) ?
    C221 C222 H222 . . 120.4 ?
    C223 C222 H222 . . 120.4 ?
    C224 C223 C222 . . 120.0(5) ?
    C224 C223 H223 . . 120.0 ?
    C222 C223 H223 . . 120.0 ?
    C225 C224 C223 . . 120.2(5) ?
    C225 C224 H224 . . 119.9 ?
    C223 C224 H224 . . 119.9 ?
    C224 C225 C226 . . 120.7(4) ?
    C224 C225 H225 . . 119.7 ?
    C226 C225 H225 . . 119.7 ?
    C221 C226 C225 . . 118.9(5) ?
    C221 C226 H226 . . 120.6 ?
    C225 C226 H226 . . 120.6 ?
    C232 C231 C236 . . 120.0(4) ?
    C232 C231 Te2 . . 122.4(3) ?
    C236 C231 Te2 . . 117.6(3) ?
    C231 C232 C233 . . 119.6(5) ?
    C231 C232 H232 . . 120.2 ?
    C233 C232 H232 . . 120.2 ?
    C232 C233 C234 . . 121.0(5) ?
    C232 C233 H233 . . 119.5 ?
    C234 C233 H233 . . 119.5 ?
    C235 C234 C233 . . 119.0(4) ?
    C235 C234 H234 . . 120.5 ?
    C233 C234 H234 . . 120.5 ?
    C234 C235 C236 . . 120.4(4) ?
    C234 C235 H235 . . 119.8 ?
    C236 C235 H235 . . 119.8 ?
    C231 C236 C235 . . 120.0(4) ?
    C231 C236 H236 . . 120.0 ?
    C235 C236 H236 . . 120.0 ?
    O1A C10A C11A . . 129(2) ?
    O1A C10A C12A . . 113(2) ?
    C11A C10A C12A . . 112(2) ?
    O1B C10B C11B . . 133(2) ?
    O1B C10B C12B . . 114(2) ?
    C11B C10B C12B . . 112.2(18) ?
    C10B C11B H11D . . 109.5 ?
    C10B C11B H11E . . 109.5 ?
    H11D C11B H11E . . 109.5 ?
    C10B C11B H11F . . 109.5 ?
    H11D C11B H11F . . 109.5 ?
    H11E C11B H11F . . 109.5 ?
    C10B C12B H12D . . 109.5 ?
    C10B C12B H12E . . 109.5 ?
    H12D C12B H12E . . 109.5 ?
    C10B C12B H12F . . 109.5 ?
    H12D C12B H12F . . 109.5 ?
    H12E C12B H12F . . 109.5 ?
loop_
    _geom_torsion_atom_site_label_1
    _geom_torsion_atom_site_label_2
    _geom_torsion_atom_site_label_3
    _geom_torsion_atom_site_label_4
    _geom_torsion_site_symmetry_1
    _geom_torsion_site_symmetry_2
    _geom_torsion_site_symmetry_3
    _geom_torsion_site_symmetry_4
    _geom_torsion
    _geom_torsion_publ_flag
    C121 Te1 C111 C112 . . . . -145.2(3) ?
    C131 Te1 C111 C112 . . . . -50.5(3) ?
    C121 Te1 C111 C116 . . . . 36.6(3) ?
    C131 Te1 C111 C116 . . . . 131.3(3) ?
    C116 C111 C112 C113 . . . . -1.0(6) ?
    Te1 C111 C112 C113 . . . . -179.1(3) ?
    C111 C112 C113 C114 . . . . 0.5(6) ?
    C112 C113 C114 C115 . . . . 0.1(7) ?
    C113 C114 C115 C116 . . . . -0.4(7) ?
    C114 C115 C116 C111 . . . . -0.1(7) ?
    C112 C111 C116 C115 . . . . 0.8(6) ?
    Te1 C111 C116 C115 . . . . 178.9(3) ?
    C111 Te1 C121 C126 . . . . -98.5(3) ?
    C131 Te1 C121 C126 . . . . 165.3(3) ?
    C111 Te1 C121 C122 . . . . 78.7(3) ?
    C131 Te1 C121 C122 . . . . -17.5(4) ?
    C126 C121 C122 C123 . . . . 2.4(7) ?
    Te1 C121 C122 C123 . . . . -174.8(3) ?
    C121 C122 C123 C124 . . . . 0.2(7) ?
    C122 C123 C124 C125 . . . . -2.3(7) ?
    C123 C124 C125 C126 . . . . 1.6(7) ?
    C124 C125 C126 C121 . . . . 1.0(7) ?
    C122 C121 C126 C125 . . . . -3.0(7) ?
    Te1 C121 C126 C125 . . . . 174.3(4) ?
    C121 Te1 C131 C132 . . . . -103.6(3) ?
    C111 Te1 C131 C132 . . . . 164.5(3) ?
    C121 Te1 C131 C136 . . . . 76.9(3) ?
    C111 Te1 C131 C136 . . . . -14.9(3) ?
    C136 C131 C132 C133 . . . . -1.2(6) ?
    Te1 C131 C132 C133 . . . . 179.3(3) ?
    C131 C132 C133 C134 . . . . 1.2(6) ?
    C132 C133 C134 C135 . . . . -0.3(7) ?
    C133 C134 C135 C136 . . . . -0.6(7) ?
    C132 C131 C136 C135 . . . . 0.3(6) ?
    Te1 C131 C136 C135 . . . . 179.7(3) ?
    C134 C135 C136 C131 . . . . 0.6(6) ?
    C231 Te2 C211 C212 . . . . 89.3(3) ?
    C221 Te2 C211 C212 . . . . -176.0(3) ?
    C231 Te2 C211 C216 . . . . -87.0(3) ?
    C221 Te2 C211 C216 . . . . 7.6(3) ?
    C216 C211 C212 C213 . . . . 0.9(6) ?
    Te2 C211 C212 C213 . . . . -175.5(3) ?
    C211 C212 C213 C214 . . . . -0.5(7) ?
    C212 C213 C214 C215 . . . . -0.8(7) ?
    C213 C214 C215 C216 . . . . 1.8(6) ?
    C214 C215 C216 C211 . . . . -1.4(6) ?
    C212 C211 C216 C215 . . . . 0.0(6) ?
    Te2 C211 C216 C215 . . . . 176.3(3) ?
    C211 Te2 C221 C226 . . . . -89.7(4) ?
    C231 Te2 C221 C226 . . . . 4.3(4) ?
    C211 Te2 C221 C222 . . . . 91.8(3) ?
    C231 Te2 C221 C222 . . . . -174.3(3) ?
    C226 C221 C222 C223 . . . . 0.8(7) ?
    Te2 C221 C222 C223 . . . . 179.4(4) ?
    C221 C222 C223 C224 . . . . 0.4(7) ?
    C222 C223 C224 C225 . . . . -0.8(8) ?
    C223 C224 C225 C226 . . . . -0.1(8) ?
    C222 C221 C226 C225 . . . . -1.6(7) ?
    Te2 C221 C226 C225 . . . . 179.9(3) ?
    C224 C225 C226 C221 . . . . 1.2(7) ?
    C211 Te2 C231 C232 . . . . 4.8(6) ?
    C221 Te2 C231 C232 . . . . -90.0(6) ?
    C211 Te2 C231 C236 . . . . -172.8(3) ?
    C221 Te2 C231 C236 . . . . 92.4(4) ?
    C236 C231 C232 C233 . . . . -1.8(11) ?
    Te2 C231 C232 C233 . . . . -179.4(7) ?
    C231 C232 C233 C234 . . . . -0.3(14) ?
    C232 C233 C234 C235 . . . . 1.4(13) ?
    C233 C234 C235 C236 . . . . -0.3(9) ?
    C232 C231 C236 C235 . . . . 2.9(8) ?
    Te2 C231 C236 C235 . . . . -179.4(3) ?
    C234 C235 C236 C231 . . . . -1.8(7) ?
