# Supplementary material for: Tri­phenyl­telluronium(IV) bromide acetone hemisolvate
Source: Acta Crystallogr Sect E Struct Rep Online. 2013 Oct 19;69(Pt 11):o1666. doi: 10.1107/S160053681302816X (PMC3884325; doi:10.1107/S160053681302816X)
Supplement: Supplementary file 2 [file e-69-o1666-Isup2.hkl]

#
# h,k,l, Fc-squared, Fo-squared, sigma(Fo-squared) and status flag
#
data_I
_shelx_title ' [Ph3Te]2Br2.(Me2CO) in P-1'
_shelx_refln_list_code          4
_shelx_F_calc_maximum      383.63
_exptl_crystal_F_000       904.00
_reflns_d_resolution_high  0.8107
 
loop_
 _symmetry_equiv_pos_as_xyz
 'x, y, z'
 '-x, -y, -z'
 
_cell_length_a    11.7528
_cell_length_b    13.0860
_cell_length_c    13.1652
_cell_angle_alpha  77.691
_cell_angle_beta   66.050
_cell_angle_gamma  81.725
 
_shelx_F_squared_multiplier     1.000
 
loop_
 _refln_index_h
 _refln_index_k
 _refln_index_l
 _refln_F_squared_calc
 _refln_F_squared_meas
 _refln_F_squared_sigma
 _refln_observed_status
   2   0   0     1248.76     1298.17     67.79 o
   3   0   0     1522.36     1375.31     76.42 o
   4   0   0     2516.10     2667.68    120.77 o
   5   0   0     7786.31     8226.36    313.13 o
   6   0   0     3070.09     3318.03    125.80 o
   7   0   0       60.42       35.09      9.03 o
   8   0   0     9548.29     9508.90    668.14 o
   9   0   0      562.13      515.65     21.08 o
  10   0   0       94.69      101.20     21.02 o
  11   0   0     4599.69     4971.06    325.64 o
  12   0   0     7456.22     8077.52    515.66 o
  13   0   0       77.64      112.48     35.26 o
 -13   1   0     1289.22     1300.93     81.90 o
 -12   1   0     6907.49     7234.29    637.70 o
 -11   1   0       55.83       86.94     22.84 o
 -10   1   0      969.41      930.29     58.64 o
  -9   1   0       20.30       39.41     13.61 o
  -8   1   0       66.25       62.22     11.90 o
  -7   1   0     6639.12     6684.85    214.13 o
  -6   1   0      505.07      491.77     53.73 o
  -5   1   0     1532.80     1710.74    140.16 o
  -4   1   0    33485.98    33672.35    614.85 o
  -3   1   0     1149.10     1283.30    105.02 o
  -2   1   0     3568.91     3982.10     80.63 o
   1   1   0    10222.37     8310.55    421.90 o
   2   1   0     4234.43     4020.03    234.56 o
   3   1   0    13412.68    13037.69    640.99 o
   4   1   0     1777.31     1726.56    105.16 o
   5   1   0      833.83      946.90     45.49 o
   6   1   0      485.25      457.40     26.80 o
   7   1   0    10766.33    10434.68    527.82 o
   8   1   0    20681.54    21327.36   1027.85 o
   9   1   0       25.28       26.19     16.88 o
  10   1   0      980.49      989.60     47.73 o
  11   1   0     4857.53     5097.10    412.35 o
  12   1   0      400.13      490.76     34.39 o
  13   1   0      101.32      136.72     53.42 o
 -13   2   0     1981.96     2074.73    139.34 o
 -12   2   0      286.76      299.77     29.63 o
 -11   2   0     3806.40     3785.48    289.24 o
 -10   2   0        1.84        0.27     16.79 o
  -9   2   0      163.64      187.14     27.42 o
  -8   2   0      498.02      449.58     20.90 o
  -7   2   0      747.40      782.96     27.52 o
  -6   2   0      170.27      184.65     12.31 o
  -5   2   0    34155.68    35792.61    608.97 o
  -4   2   0    28695.53    28291.68    565.54 o
  -3   2   0        9.83        9.06     11.65 o
  -2   2   0      584.37      852.81     22.51 o
  -1   2   0     1063.33     1222.86     45.51 o
   0   2   0     1418.82     1491.05     66.11 o
   1   2   0     6550.30     5807.91    417.60 o
   2   2   0      409.72      415.09     37.36 o
   3   2   0     5647.03     4993.49    438.56 o
   4   2   0      441.51      379.30     22.35 o
   5   2   0       48.55       78.57      8.36 o
   6   2   0     2875.27     3065.27    175.02 o
   7   2   0    32168.80    32427.80   1854.16 o
   8   2   0     8993.43     9192.28    449.34 o
   9   2   0      661.88      661.90     28.21 o
  10   2   0      605.33      730.54     28.94 o
  11   2   0      681.44      726.44     32.87 o
  12   2   0      769.37      747.62    140.77 o
  13   2   0       11.30       24.96     36.07 o
 -12   3   0     2548.72     2671.08    129.40 o
 -11   3   0     4608.20     5265.76    171.72 o
 -10   3   0       70.02       71.80     23.67 o
  -9   3   0     1783.80     1811.68     60.31 o
  -8   3   0      368.17      371.50     21.27 o
  -7   3   0       13.16       21.11     13.10 o
  -6   3   0     1553.88     1738.26     70.58 o
  -5   3   0    23796.96    22644.40    418.66 o
  -4   3   0      537.92      594.00     19.46 o
  -3   3   0    11222.07    10412.54    209.32 o
  -2   3   0      151.09       98.53      9.40 o
  -1   3   0     1016.29     1148.86     28.47 o
   0   3   0    11503.34     9356.42    262.21 o
   1   3   0      398.78      346.23      9.38 o
   2   3   0      764.13      688.71     34.98 o
   3   3   0    20301.46    18458.34   1100.94 o
   4   3   0     5262.35     4696.52    422.19 o
   5   3   0      115.89      127.03     24.77 o
   6   3   0     5588.52     5160.95    388.54 o
   7   3   0    10686.91    10920.37    568.25 o
   8   3   0      681.06      684.26     29.46 o
   9   3   0      778.70      858.62     60.72 o
  10   3   0        5.88       11.29     13.39 o
  11   3   0       39.06       41.68     18.96 o
  12   3   0      585.96      551.13     48.65 o
  13   3   0       23.28       75.67    102.66 o
 -12   4   0     2809.35     2688.55    166.16 o
 -11   4   0      172.52      178.57     27.51 o
 -10   4   0      265.41      253.77     24.61 o
  -9   4   0     7093.48     6957.47    506.61 o
  -8   4   0      893.49      795.76     59.88 o
  -7   4   0      638.88      617.10     58.49 o
  -6   4   0     3411.33     2976.99    247.24 o
  -5   4   0     1490.08     1523.09     43.08 o
  -4   4   0    17787.82    17106.60    326.84 o
  -3   4   0     7023.10     6327.52    126.31 o
  -2   4   0        7.30       14.75      8.94 o
  -1   4   0     1337.79     1379.65     35.45 o
   0   4   0     1286.92     1303.77     33.39 o
   1   4   0     5000.70     4801.20    109.12 o
   2   4   0    14486.15    13600.36    281.84 o
   3   4   0    33809.15    30191.98   1435.49 o
   4   4   0        3.38       35.70      9.88 o
   5   4   0     1522.12     1405.62     90.08 o
   6   4   0     4099.85     4288.90    290.12 o
   7   4   0      552.22      625.18     37.24 o
   8   4   0     4504.96     4812.55    270.46 o
   9   4   0       87.08       85.15     14.50 o
  10   4   0      249.24      269.15     14.60 o
  11   4   0      954.44      990.92     46.22 o
  12   4   0       71.68       76.56     19.93 o
  13   4   0      116.68       51.51     97.55 o
 -12   5   0      111.24       92.79     31.76 o
 -11   5   0       69.33       87.95     27.04 o
 -10   5   0     2508.20     2573.19    104.51 o
  -9   5   0     2790.16     2951.90     84.17 o
  -8   5   0     3208.05     3463.45     99.07 o
  -7   5   0     4780.51     4884.18    122.02 o
  -6   5   0      589.48      546.78     26.23 o
  -5   5   0     5578.12     4924.57    349.81 o
  -4   5   0    21652.04    20219.33    392.11 o
  -3   5   0      269.80      204.77     21.75 o
  -2   5   0     2087.98     1887.89     44.37 o
  -1   5   0     6417.06     6030.00    304.15 o
   0   5   0      240.26      242.18     11.76 o
   1   5   0      198.95      246.76     15.90 o
   2   5   0    18414.73    16609.91    344.81 o
   3   5   0     1162.77     1217.07     32.23 o
   4   5   0    15058.16    13815.76    814.79 o
   5   5   0     4080.80     3916.48    280.35 o
   6   5   0       41.48       61.87      8.60 o
   7   5   0     4464.33     4719.94    240.28 o
   8   5   0     2613.52     2761.86    168.89 o
   9   5   0       54.71       98.29     17.69 o
  10   5   0     6543.67     7618.91    507.10 o
  11   5   0     2068.60     2406.99    181.24 o
  12   5   0      105.53      163.17     33.51 o
 -11   6   0      140.51      147.07     33.45 o
 -10   6   0      891.98      818.02     36.31 o
  -9   6   0     1658.86     1528.10    147.28 o
  -8   6   0    14445.93    15251.93    356.47 o
  -7   6   0     2060.90     1767.87    183.76 o
  -6   6   0      119.14       91.20     12.75 o
  -5   6   0     6929.39     6553.81    144.90 o
  -4   6   0     3136.33     2937.51     74.94 o
  -3   6   0      317.04      339.10     18.74 o
  -2   6   0    14135.11    12877.80    655.92 o
  -1   6   0      151.87      165.95     11.59 o
   0   6   0     7551.96     7089.27    139.49 o
   1   6   0     9732.13     9794.01    191.78 o
   2   6   0        3.72       24.48     12.21 o
   3   6   0    24777.32    23510.31    477.80 o
   4   6   0    15786.01    15954.89    367.06 o
   5   6   0      309.53      299.86     35.88 o
   6   6   0       10.38       12.32      8.70 o
   7   6   0     1568.70     1656.37    113.92 o
   8   6   0       19.08       30.59      6.94 o
   9   6   0      428.96      460.49     51.44 o
  10   6   0     6012.22     6976.57    493.88 o
  11   6   0        0.16       -8.00      8.49 o
  12   6   0      544.94      464.62     63.29 o
 -11   7   0      206.70      188.22     39.95 o
 -10   7   0      595.79      535.72     32.26 o
  -9   7   0    10799.06    11325.76    582.52 o
  -8   7   0     4160.15     3893.76    338.62 o
  -7   7   0        0.99       -5.59     21.69 o
  -6   7   0      119.63      124.66     16.40 o
  -5   7   0      205.06      176.77     23.36 o
  -4   7   0      882.25      797.01     31.65 o
  -3   7   0      871.13      780.90     57.32 o
  -2   7   0     5668.81     5217.16    100.50 o
  -1   7   0     8094.57     7469.03    201.53 o
   0   7   0     8143.14     7689.92    153.90 o
   1   7   0       71.40       64.13     12.24 o
   2   7   0     8784.87     8663.09    185.03 o
   3   7   0    25834.51    25343.78    512.05 o
   4   7   0      176.20      107.92      9.43 o
   5   7   0      482.45      496.95     18.07 o
   6   7   0     4423.74     4204.57    194.82 o
   7   7   0      131.72      135.88     11.29 o
   8   7   0      157.23      179.59     11.64 o
   9   7   0     2213.83     2540.51    161.54 o
  10   7   0       94.18      120.31     40.60 o
  11   7   0     3937.45     3808.31    264.91 o
  12   7   0      696.15      630.60    105.00 o
 -10   8   0     1250.51     1180.00    208.24 o
  -9   8   0     3462.87     3565.56    121.93 o
  -8   8   0      231.12      182.99     26.12 o
  -7   8   0      365.75      322.00     21.64 o
  -6   8   0     2357.33     2060.92     56.69 o
  -5   8   0      617.08      583.86     28.64 o
  -4   8   0       19.51       17.22     11.03 o
  -3   8   0      929.66      888.44     28.73 o
  -2   8   0     4514.27     4632.99     95.29 o
  -1   8   0    32212.60    30775.13    598.17 o
   0   8   0     3199.37     3024.02     66.44 o
   1   8   0      181.60      196.93     11.95 o
   2   8   0     3707.17     3172.62     96.90 o
   3   8   0     4397.96     4404.84     93.04 o
   4   8   0      725.94      760.83     29.82 o
   5   8   0     3359.34     3376.24     96.11 o
   6   8   0     1103.30     1097.38     41.31 o
   7   8   0     2207.54     2317.98    121.01 o
   8   8   0      269.54      298.53     26.50 o
   9   8   0      173.72      139.24     57.69 o
  10   8   0     5672.54     5264.43    566.52 o
  11   8   0     5086.07     4881.98    329.55 o
 -10   9   0      413.34      381.57     71.00 o
  -9   9   0        5.61       47.97     51.10 o
  -8   9   0     2052.11     2214.14     82.00 o
  -7   9   0      273.86      341.61     34.78 o
  -6   9   0       92.30       63.26     25.11 o
  -5   9   0     2353.79     2356.68     67.34 o
  -4   9   0      178.10      247.11     29.69 o
  -3   9   0      984.38      927.15     34.26 o
  -2   9   0    18001.26    17360.25    406.71 o
  -1   9   0    10343.31    10532.85    208.48 o
   0   9   0        6.13       28.26     13.76 o
   1   9   0      865.16      775.68     28.37 o
   2   9   0      319.47      323.53     15.91 o
   3   9   0      570.35      523.24     22.71 o
   4   9   0      459.46      431.96     22.04 o
   5   9   0     1735.59     1864.23     49.22 o
   6   9   0     1948.46     1985.52     89.07 o
   7   9   0     3257.32     3499.88    168.35 o
   8   9   0      362.64      401.40     32.13 o
   9   9   0     1210.33      972.19     97.37 o
  10   9   0     6780.37     6646.72    475.61 o
  11   9   0      548.74      446.65    128.72 o
  -9  10   0      850.26      749.18     88.16 o
  -8  10   0      583.93      460.99     51.28 o
  -7  10   0      181.73      152.03     39.74 o
  -6  10   0     6063.25     6263.52    175.47 o
  -5  10   0     5806.65     5793.51    174.89 o
  -4  10   0      663.38      590.12     39.31 o
  -3  10   0      237.83      194.75     23.23 o
  -2  10   0    11415.84    10316.87    779.82 o
  -1  10   0      242.53      249.18     17.65 o
   0  10   0      176.16      118.97     22.16 o
   1  10   0      912.04      927.36     33.40 o
   2  10   0        7.33       -3.88     10.97 o
   3  10   0       57.70       64.70     17.81 o
   4  10   0      702.86      721.34     27.63 o
   5  10   0      568.32      531.18     20.84 o
   6  10   0    14038.58    15010.85    601.89 o
   7  10   0     3044.75     3330.35    110.08 o
   8  10   0        1.87       14.38      8.88 o
   9  10   0      777.46      626.44     61.07 o
  10  10   0      813.62      669.32     74.04 o
  -8  11   0        1.82      -36.50     39.12 o
  -7  11   0     1796.00     1908.88    116.97 o
  -6  11   0    12013.13    12755.86    315.92 o
  -5  11   0      556.90      500.55     37.05 o
  -4  11   0      650.83      647.45     36.49 o
  -3  11   0     1388.29     1352.48     50.33 o
  -2  11   0      176.44      129.41     39.39 o
  -1  11   0     6383.44     5712.58    514.79 o
   0  11   0      106.48      139.25     18.48 o
   1  11   0      206.99      206.71     20.25 o
   2  11   0     2488.75     2665.74    165.94 o
   3  11   0      440.15      463.66     24.77 o
   4  11   0       50.69       44.38     16.82 o
   5  11   0     9147.01    10304.51    737.81 o
   6  11   0     9758.97    11831.53    632.77 o
   7  11   0      333.95      284.56     17.93 o
   8  11   0       31.61       35.16     23.64 o
   9  11   0        0.76       34.77     79.73 o
  10  11   0       59.41       18.10     45.90 o
  -7  12   0     2837.00     2798.72    172.96 o
  -6  12   0      716.81      697.35     67.86 o
  -5  12   0     2852.21     2738.54     96.14 o
  -4  12   0      449.94      452.39     42.43 o
  -3  12   0       17.49       37.19     33.20 o
  -2  12   0      965.69      908.33     55.75 o
  -1  12   0      645.57      537.39     99.75 o
   0  12   0       20.24       25.24     32.17 o
   1  12   0     3668.76     4137.21    230.04 o
   2  12   0     6446.78     6879.09    170.76 o
   3  12   0      140.46      186.49     19.31 o
   4  12   0     1223.33     1185.38     48.03 o
   5  12   0     3230.87     3931.49    250.51 o
   6  12   0       34.00       33.06     18.28 o
   7  12   0     1774.26     2073.52    130.04 o
   8  12   0       79.25      108.87     26.46 o
   9  12   0        6.95      -28.22     52.56 o
  -6  13   0     1710.96     1747.53    131.02 o
  -5  13   0     3563.62     3634.92    190.60 o
  -4  13   0        2.15        2.22     31.57 o
  -3  13   0      181.27      146.62     31.50 o
  -2  13   0       39.01       63.68     23.11 o
  -1  13   0       26.65       18.72     27.16 o
   0  13   0     1337.00     1380.85     76.13 o
   1  13   0     9159.23    10470.42    504.53 o
   2  13   0      477.88      467.30     28.57 o
   3  13   0     1231.12     1312.70     72.23 o
   4  13   0      472.45      519.00     31.00 o
   5  13   0      193.46      211.11     25.00 o
   6  13   0     1915.84     2388.79    272.34 o
   7  13   0      718.06      849.61     47.82 o
   8  13   0      127.01       57.33     55.39 o
  -5  14   0      444.56      525.31     64.76 o
  -4  14   0       20.65      -22.14     41.78 o
  -3  14   0     2242.44     2445.59    117.37 o
  -2  14   0      339.15      321.99     42.91 o
  -1  14   0      139.08      177.82     27.34 o
   0  14   0     2454.71     2624.90    101.29 o
   1  14   0      738.96      721.13     58.03 o
   2  14   0     3974.18     4389.54    130.59 o
   3  14   0     1996.10     2112.27    103.89 o
   4  14   0       18.17       15.21     18.33 o
   5  14   0      431.88      499.53     39.39 o
   6  14   0     1009.79      951.38     58.96 o
  -3  15   0     1095.25     1117.53     94.66 o
  -2  15   0      274.78      283.38     61.91 o
  -1  15   0      317.99      196.84     41.62 o
   0  15   0      253.08      222.40     34.66 o
   1  15   0     1480.69     1490.91     76.76 o
   2  15   0     5079.12     5999.12    328.24 o
   3  15   0       28.96       62.47     35.75 o
   4  15   0       18.52       36.11     24.61 o
  -3 -15   1       23.59       45.07     27.30 o
  -2 -15   1     2570.82     2947.02    168.26 o
  -1 -15   1     2829.77     3161.19    177.45 o
   0 -15   1       27.23      -28.32     34.03 o
   1 -15   1       79.09      113.99     37.30 o
   2 -15   1       41.38      -26.54     59.09 o
  -6 -14   1     2583.77     3059.53    134.16 o
  -5 -14   1     3693.31     3798.35    240.25 o
  -4 -14   1       85.19       76.66     26.39 o
  -3 -14   1      606.34      638.84     39.00 o
  -2 -14   1     1912.59     2033.92     87.20 o
  -1 -14   1        4.26       30.04     24.41 o
   0 -14   1      685.46      631.96     39.29 o
   1 -14   1      450.83      364.68     37.91 o
   2 -14   1        0.21       -3.44     27.55 o
   3 -14   1       44.29       55.31     40.77 o
   4 -14   1       74.11      117.80     57.77 o
   5 -14   1      245.71      252.87     52.95 o
  -7 -13   1     1128.56     1182.75    108.83 o
  -6 -13   1     6527.22     7623.25    397.09 o
  -5 -13   1      307.53      369.50     30.27 o
  -4 -13   1      609.15      723.44     36.26 o
  -3 -13   1      121.79       98.79     26.78 o
  -2 -13   1       18.56       37.90     18.88 o
  -1 -13   1     1829.57     1883.28     75.48 o
   0 -13   1      144.08      120.11     26.82 o
   1 -13   1        0.91      -13.10     21.64 o
   2 -13   1     3885.65     3756.56    295.54 o
   3 -13   1      921.14      756.81     65.33 o
   4 -13   1        0.91      -39.59     44.11 o
   5 -13   1     2793.73     2821.62    151.84 o
   6 -13   1     5308.20     6105.55    306.20 o
  -8 -12   1       25.73       49.24     57.77 o
  -7 -12   1     2155.97     2422.87    155.09 o
  -6 -12   1     1710.81     1807.56    107.30 o
  -5 -12   1     1955.22     2169.56    134.05 o
  -4 -12   1      736.95      657.61     40.56 o
  -3 -12   1      103.51       89.37     37.87 o
  -2 -12   1        1.00       12.12     16.94 o
  -1 -12   1     1107.92      990.14     44.73 o
   0 -12   1      272.37      246.98     26.89 o
   1 -12   1     4073.54     3958.10    241.63 o
   2 -12   1    11230.65    10635.99    816.57 o
   3 -12   1       42.39       53.04     17.51 o
   4 -12   1      143.05      113.87     15.82 o
   5 -12   1     1572.07     1676.46     99.52 o
   6 -12   1       27.53      -35.70     53.13 o
   7 -12   1     2249.36     2144.44    134.98 o
   8 -12   1       51.22      -18.26     44.01 o
  -9 -11   1      172.33      146.95     55.92 o
  -8 -11   1      380.93      338.23     26.41 o
  -7 -11   1      715.58      712.18     60.24 o
  -6 -11   1      859.57      813.76     31.82 o
  -5 -11   1     6386.55     6801.95    256.84 o
  -4 -11   1      228.17      220.87     17.43 o
  -3 -11   1      327.01      312.53     23.57 o
  -2 -11   1     1038.45     1026.20     51.40 o
  -1 -11   1        2.39        1.60     16.09 o
   0 -11   1      676.15      655.84     30.64 o
   1 -11   1    15123.90    15431.36    413.60 o
   2 -11   1     1599.70     1581.81    148.72 o
   3 -11   1     2705.15     2544.59     97.13 o
   4 -11   1      650.68      577.48     41.01 o
   5 -11   1       53.91       52.43     24.51 o
   6 -11   1     2563.00     2469.07     97.45 o
   7 -11   1     1001.22     1065.94     72.97 o
   8 -11   1        1.03      -41.51     41.51 o
   9 -11   1     1560.45     1491.42    110.49 o
 -10 -10   1       93.91       48.51     68.97 o
  -9 -10   1     1975.54     2288.80    186.49 o
  -8 -10   1      142.73      183.23     20.19 o
  -7 -10   1       68.62      104.64     15.38 o
  -6 -10   1     3583.20     3745.95    147.74 o
  -5 -10   1     3181.93     3153.15     98.63 o
  -4 -10   1       14.91       26.55     15.19 o
  -3 -10   1     7168.03     7291.01    233.58 o
  -2 -10   1     2779.57     2575.50     81.99 o
  -1 -10   1      161.49      187.81     20.74 o
   0 -10   1     2007.72     2004.93     91.32 o
   1 -10   1     6387.05     6290.58    158.82 o
   2 -10   1     7834.92     8049.25    218.55 o
   3 -10   1     2960.64     2744.48     76.78 o
   4 -10   1      534.52      485.40     24.85 o
   5 -10   1      266.50      244.19     21.41 o
   6 -10   1      919.26      756.60     39.77 o
   7 -10   1       16.07      -25.48     25.48 o
   8 -10   1     2364.80     2409.81    131.83 o
   9 -10   1     6849.88     7233.56    329.64 o
 -10  -9   1     6075.30     5607.02    428.54 o
  -9  -9   1     2341.36     2818.65    253.46 o
  -8  -9   1       14.89        9.52     11.58 o
  -7  -9   1        5.57        8.46     13.51 o
  -6  -9   1      450.21      499.04     60.11 o
  -5  -9   1       54.55       64.45     16.18 o
  -4  -9   1     2669.66     2756.61     64.71 o
  -3  -9   1     8417.55     8172.84    208.57 o
  -2  -9   1      620.99      618.55     31.46 o
  -1  -9   1     2274.24     2342.65     71.26 o
   0  -9   1     2123.32     1936.94     54.43 o
   1  -9   1      798.36      713.98     27.72 o
   2  -9   1    10113.01     9850.42    357.40 o
   3  -9   1      373.11      399.45     38.38 o
   4  -9   1      512.90      472.70     29.85 o
   5  -9   1     2263.25     2234.48     66.01 o
   6  -9   1        1.46        2.87     17.95 o
   7  -9   1      743.41      653.27     61.86 o
   8  -9   1     6334.14     6397.46    199.88 o
   9  -9   1     1328.68     1346.00    273.05 o
  10  -9   1     2396.42     2488.74    149.26 o
 -11  -8   1     2086.95     1851.13    194.84 o
 -10  -8   1     5816.56     7706.80    475.78 o
  -9  -8   1      147.44      184.23     14.58 o
  -8  -8   1       80.72       96.45     19.02 o
  -7  -8   1     1087.70     1022.27     45.31 o
  -6  -8   1       54.30       54.00      9.16 o
  -5  -8   1      100.83      150.80     11.62 o
  -4  -8   1     6405.35     6391.29    159.01 o
  -3  -8   1      494.76      478.44     25.01 o
  -2  -8   1    15137.01    14639.15    317.39 o
  -1  -8   1      375.56      338.86     17.79 o
   0  -8   1      339.97      281.78     16.27 o
   1  -8   1     8326.36     8009.71    185.44 o
   2  -8   1     4896.73     4365.45     91.04 o
   3  -8   1      230.92      234.15     22.34 o
   4  -8   1     7759.88     7618.89    156.95 o
   5  -8   1     1987.07     1812.94     56.73 o
   6  -8   1      176.03      206.00     28.76 o
   7  -8   1      341.69      312.98     28.18 o
   8  -8   1     1066.61     1023.32     74.03 o
   9  -8   1     1656.45     1445.57     68.35 o
  10  -8   1     3106.34     3060.21    201.98 o
  11  -8   1       20.86       68.05     62.07 o
 -11  -7   1     1204.10      993.16     78.46 o
 -10  -7   1      357.60      441.73     45.81 o
  -9  -7   1     1303.77     1462.44    100.76 o
  -8  -7   1     1098.75     1173.45     93.20 o
  -7  -7   1      179.01      177.92     11.77 o
  -6  -7   1     2338.09     2452.75     97.28 o
  -5  -7   1     1634.41     1755.21     54.96 o
  -4  -7   1      108.27       98.99     16.77 o
  -3  -7   1    23750.86    23239.60    476.88 o
  -2  -7   1    19259.00    18421.73    353.94 o
  -1  -7   1      344.17      357.59     19.30 o
   0  -7   1      211.48      255.14     15.18 o
   1  -7   1     1332.22     1230.93     32.06 o
   2  -7   1       99.89       99.90     15.61 o
   3  -7   1      655.01      640.67     29.40 o
   4  -7   1     8746.70     8304.14    168.50 o
   5  -7   1      858.76      861.48     32.01 o
   6  -7   1     4430.74     4480.70    105.33 o
   7  -7   1      897.70      887.33     36.46 o
   8  -7   1      363.90      297.26     24.60 o
   9  -7   1     6919.37     7615.41    213.13 o
  10  -7   1     1219.28     1185.71     61.16 o
  11  -7   1      200.08      205.20     78.89 o
 -12  -6   1        7.19      -51.18     61.10 o
 -11  -6   1       78.63       95.31     18.28 o
 -10  -6   1      248.21      265.52     17.96 o
  -9  -6   1       45.41       54.26     10.20 o
  -8  -6   1       32.56       31.49     10.81 o
  -7  -6   1     5280.26     5505.40    295.23 o
  -6  -6   1     9880.53     9613.64    711.06 o
  -5  -6   1       23.96       44.56      9.74 o
  -4  -6   1     9479.71    10110.92    226.25 o
  -3  -6   1    27887.83    27437.02    562.90 o
  -2  -6   1      633.64      577.32     19.22 o
  -1  -6   1     1588.46     1514.47     33.42 o
   0  -6   1     2911.57     2470.79     55.90 o
   1  -6   1      117.83      125.85     14.06 o
   2  -6   1     4612.28     4704.76     91.64 o
   3  -6   1     1906.79     1914.58     49.33 o
   4  -6   1      347.81      345.65     21.51 o
   5  -6   1    24630.85    23488.29    450.86 o
   6  -6   1     4085.46     4097.50     97.37 o
   7  -6   1       50.52       75.82     16.23 o
   8  -6   1     3603.83     3411.53    250.00 o
   9  -6   1     2409.63     2545.87     76.77 o
  10  -6   1      562.84      539.40     31.78 o
  11  -6   1      982.38      989.64     56.35 o
  12  -6   1      887.17      877.00    105.08 o
 -12  -5   1       14.34       52.37    119.50 o
 -11  -5   1      425.71      453.59     44.46 o
 -10  -5   1      106.94       78.37     13.95 o
  -9  -5   1      138.43      144.03     13.16 o
  -8  -5   1     5095.00     5436.17    294.40 o
  -7  -5   1    23088.03    24844.82   1442.56 o
  -6  -5   1     1787.72     1723.45    141.94 o
  -5  -5   1      249.41      246.09     10.09 o
  -4  -5   1     2089.24     2009.66     65.19 o
  -3  -5   1      385.43      419.33     27.49 o
  -2  -5   1     7752.08     7771.58    222.68 o
  -1  -5   1     1794.44     1751.75     40.28 o
   0  -5   1      162.74      186.41     24.42 o
   1  -5   1     7557.51     7301.33    148.71 o
   2  -5   1      117.66      150.93     23.68 o
   3  -5   1       87.69      108.77     22.84 o
   4  -5   1    18106.34    16509.74    341.24 o
   5  -5   1    34804.82    33062.21    625.40 o
   6  -5   1        6.91       -3.81     19.34 o
   7  -5   1       31.12       31.35     18.27 o
   8  -5   1       39.30       43.07     15.03 o
   9  -5   1        9.48        5.66     17.29 o
  10  -5   1     1935.96     1992.64     69.20 o
  11  -5   1     2050.81     2119.76    103.33 o
  12  -5   1      131.60      132.94     29.54 o
 -12  -4   1      192.61      234.68     44.73 o
 -11  -4   1     2556.02     3090.10    164.56 o
 -10  -4   1      352.71      400.22     22.27 o
  -9  -4   1       93.50      136.29     36.05 o
  -8  -4   1    11682.56    12467.59    555.26 o
  -7  -4   1     9661.56     9487.34    642.19 o
  -6  -4   1     1922.51     1907.55    125.37 o
  -5  -4   1       58.76       65.99     10.45 o
  -4  -4   1      139.26      151.25      9.00 o
  -3  -4   1     1516.44     1541.56     38.55 o
  -2  -4   1     9529.38     9138.81    222.74 o
  -1  -4   1      125.62       95.91      9.60 o
   0  -4   1    48760.07    49762.16   3078.98 o
   1  -4   1    47872.61    42249.63    870.76 o
   2  -4   1      693.29      703.16     23.07 o
   3  -4   1     4768.00     4583.19     94.79 o
   4  -4   1    17908.46    15308.80    304.58 o
   5  -4   1      781.06      739.28     26.71 o
   6  -4   1     2169.90     1944.56     67.16 o
   7  -4   1     1092.09      911.02     65.13 o
   8  -4   1       33.02       60.17     14.85 o
   9  -4   1      118.42      128.87     18.59 o
  10  -4   1      240.62      220.48     22.77 o
  11  -4   1       11.68       33.70     22.83 o
  12  -4   1     5284.49     5600.30    349.12 o
 -12  -3   1     3574.09     4199.83    182.18 o
 -11  -3   1     3348.27     4125.75    305.02 o
 -10  -3   1       29.01       11.22     13.19 o
  -9  -3   1     1088.67     1138.10     44.59 o
  -8  -3   1     5090.90     5296.86    268.18 o
  -7  -3   1     2106.73     2111.36    114.37 o
  -6  -3   1    11625.06    11802.45    610.42 o
  -5  -3   1     1024.34     1086.49     50.15 o
  -4  -3   1     1063.15      998.14     54.49 o
  -3  -3   1      205.64      168.88     16.66 o
  -2  -3   1      258.96      220.02      8.11 o
  -1  -3   1    10448.24     9932.41    184.08 o
   0  -3   1   147168.50   148782.72   2838.75 o
   1  -3   1    31712.00    28816.15    604.94 o
   2  -3   1      675.64      687.88     22.38 o
   3  -3   1      690.22      489.88     22.90 o
   4  -3   1      660.56      663.97     22.71 o
   5  -3   1     7653.83     7220.10    144.46 o
   6  -3   1      476.96      377.89     17.23 o
   7  -3   1      182.77      131.54     16.38 o
   8  -3   1     8068.49     7650.47    650.78 o
   9  -3   1      218.82      172.29     17.71 o
  10  -3   1       66.66       53.65     20.71 o
  11  -3   1     5142.40     5658.52    295.67 o
  12  -3   1     6757.20     7399.81    484.35 o
  13  -3   1       82.61      123.34     35.76 o
 -12  -2   1     4999.26     5922.78    439.54 o
 -11  -2   1      146.66      148.79     18.51 o
 -10  -2   1     1349.86     1512.97    125.52 o
  -9  -2   1        8.15       -9.51     14.69 o
  -8  -2   1      584.87      609.34     33.45 o
  -7  -2   1    13862.73    13644.54    768.92 o
  -6  -2   1     2742.18     2699.08    142.08 o
  -5  -2   1     1118.34     1123.68     51.43 o
  -4  -2   1    22564.66    23266.57   1116.65 o
  -3  -2   1     2796.17     2564.82    157.29 o
  -2  -2   1      313.57      284.21     12.73 o
  -1  -2   1    10318.93    10256.32    191.15 o
   0  -2   1    27102.07    26247.53    571.98 o
   1  -2   1    20728.67    18659.38    396.78 o
   2  -2   1     6265.22     5176.60    123.01 o
   3  -2   1       22.32       38.56      6.79 o
   4  -2   1     1232.37     1227.04     45.22 o
   5  -2   1    13004.95    12675.23    252.87 o
   6  -2   1        1.26       10.99     10.45 o
   7  -2   1     8087.17     8024.63    148.45 o
   8  -2   1    16876.37    15529.73   1166.70 o
   9  -2   1      157.80      153.32     16.26 o
  10  -2   1      558.51      498.48     49.92 o
  11  -2   1     5615.59     5947.77    257.26 o
  12  -2   1      281.66      277.00     26.49 o
  13  -2   1      826.77      834.04     46.04 o
 -12  -1   1      282.76      280.66     25.32 o
 -11  -1   1     6468.19     6910.04    845.82 o
 -10  -1   1     1019.38     1049.49     66.61 o
  -9  -1   1      244.29      245.88     17.57 o
  -8  -1   1      797.41      806.50     31.97 o
  -7  -1   1     4543.21     4489.35    242.92 o
  -6  -1   1       64.76       55.21      9.49 o
  -5  -1   1    10927.13    10996.13    449.49 o
  -4  -1   1    25944.57    26111.55   1018.62 o
  -3  -1   1     3838.12     3767.49    155.95 o
  -2  -1   1     2931.55     3256.90     57.32 o
  -1  -1   1     8179.28     8385.88    201.73 o
   0  -1   1      533.52      572.49     24.24 o
   1  -1   1    30840.72    31532.70    902.57 o
   2  -1   1        1.59       69.71     14.36 o
   3  -1   1     2656.34     2342.49     93.51 o
   4  -1   1      121.58      115.90      8.68 o
   5  -1   1      587.04      669.45     19.15 o
   6  -1   1      309.15      270.49     16.13 o
   7  -1   1    27559.90    26438.43   1135.15 o
   8  -1   1     9673.68     8775.34    688.59 o
   9  -1   1      471.16      459.80     31.27 o
  10  -1   1     1300.20     1371.50     83.73 o
  11  -1   1     1409.27     1409.77    135.14 o
  12  -1   1     2000.59     2154.98    218.94 o
  13  -1   1      983.59     1050.46     67.30 o
 -12   0   1     2944.75     3107.93    193.35 o
 -11   0   1     7793.72     8682.57    360.22 o
 -10   0   1      152.32      140.44     18.50 o
  -9   0   1      317.89      310.75     35.01 o
  -8   0   1      540.31      546.72     28.46 o
  -7   0   1      152.54      177.21     15.66 o
  -6   0   1       43.38       31.81     12.81 o
  -5   0   1    19014.00    18896.91    878.69 o
  -4   0   1      911.11      997.45     72.46 o
  -3   0   1    21573.55    21411.48    954.89 o
  -2   0   1     3058.53     3020.13    116.62 o
  -1   0   1      357.58      374.23     25.16 o
   2   0   1      194.02      254.55     13.01 o
   3   0   1     1556.56     1344.05     30.85 o
   4   0   1     3618.35     3084.00     90.00 o
   5   0   1      433.93      503.84     17.83 o
   6   0   1     3478.02     3170.89    133.30 o
   7   0   1    12252.72    11527.30    820.63 o
   8   0   1     2572.85     2551.67    143.77 o
   9   0   1     5239.91     5159.34    295.53 o
  10   0   1       90.18       80.89     15.79 o
  11   0   1      166.71      160.35     17.61 o
  12   0   1     2607.27     2669.82    158.20 o
  13   0   1       66.91        9.30     26.76 o
 -12   1   1     3079.12     2956.98    210.71 o
 -11   1   1      853.34      953.94     74.03 o
 -10   1   1       58.26       79.79     19.89 o
  -9   1   1     3224.29     3423.84    323.60 o
  -8   1   1       95.58      103.42     13.15 o
  -7   1   1      665.99      747.84     31.98 o
  -6   1   1     3258.71     3499.94    172.96 o
  -5   1   1     1288.57     1340.32     39.29 o
  -4   1   1    26761.81    24840.03   1470.18 o
  -3   1   1    16409.83    15347.89    926.18 o
  -2   1   1      953.62     1060.03     23.75 o
  -1   1   1     2942.97     2842.72     67.09 o
   2   1   1     2862.90     2378.31    110.35 o
   3   1   1    36009.55    32063.14   2056.53 o
   4   1   1     1027.59     1028.66     40.90 o
   5   1   1     5960.78     5796.99    248.24 o
   6   1   1     7019.14     7156.00    429.60 o
   7   1   1      301.31      272.88     29.39 o
   8   1   1    20154.80    20103.66   1024.63 o
   9   1   1      575.92      637.60     45.79 o
  10   1   1       18.78       23.49     13.15 o
  11   1   1        3.72        2.56     15.70 o
  12   1   1        4.85       32.25     18.35 o
  13   1   1       70.41       45.88     23.23 o
 -12   2   1      258.51      219.74     31.28 o
 -11   2   1      383.98      356.72     26.32 o
 -10   2   1      378.47      403.03     26.12 o
  -9   2   1      613.48      618.70     33.70 o
  -8   2   1     5409.94     5828.67    140.83 o
  -7   2   1     3547.53     3882.53     87.75 o
  -6   2   1      895.84      954.02     35.63 o
  -5   2   1    12923.90    13605.57    229.21 o
  -4   2   1    43856.00    44767.50    828.48 o
  -3   2   1      793.70      859.02     53.07 o
  -2   2   1     1960.63     1880.91     41.06 o
  -1   2   1     3565.98     3923.28     77.81 o
   0   2   1      794.62      973.10     30.27 o
   1   2   1     4753.79     5179.44    134.66 o
   2   2   1    15057.05    12806.00   1183.01 o
   3   2   1     7711.83     6626.39    451.53 o
   4   2   1    38359.50    29630.04    697.04 o
   5   2   1     7142.35     7144.35    433.33 o
   6   2   1      266.19      301.93     21.41 o
   7   2   1    13728.78    12740.03    701.76 o
   8   2   1     6826.12     6632.13    367.21 o
   9   2   1      373.94      362.79     23.13 o
  10   2   1     2134.38     2175.33    100.60 o
  11   2   1     1102.61     1241.75    107.36 o
  12   2   1       12.43        7.16     16.06 o
  13   2   1      453.32      418.79     83.65 o
 -12   3   1        1.13        8.32     32.57 o
 -11   3   1      523.42      508.38     51.63 o
 -10   3   1      348.86      316.00     24.26 o
  -9   3   1     1981.20     2050.44     58.63 o
  -8   3   1    14745.95    15174.58    904.06 o
  -7   3   1      952.59      865.04     50.28 o
  -6   3   1      147.66      149.28     14.79 o
  -5   3   1    13684.18    13938.41    274.82 o
  -4   3   1     5526.86     5766.55    110.49 o
  -3   3   1     4050.01     4574.44     87.09 o
  -2   3   1     7150.64     7514.44    145.50 o
  -1   3   1       72.13       67.92     19.46 o
   0   3   1     7388.25     7633.28    154.10 o
   1   3   1      310.52      299.62     23.27 o
   2   3   1     3384.29     3176.33    118.83 o
   3   3   1    48004.57    44005.47   3047.16 o
   4   3   1    24600.75    22149.02   1546.32 o
   5   3   1      796.27      855.43     53.20 o
   6   3   1        6.73       22.34      5.31 o
   7   3   1     4806.22     4898.35    393.13 o
   8   3   1        1.04       16.19      7.09 o
   9   3   1       54.17       45.80     13.60 o
  10   3   1     4077.72     4265.63    219.82 o
  11   3   1        8.49       10.21     12.74 o
  12   3   1      664.85      645.06     64.50 o
  13   3   1      303.35      427.79     78.75 o
 -12   4   1      404.64      439.07     37.40 o
 -11   4   1       17.08       54.64     23.97 o
 -10   4   1      242.90      314.25     34.64 o
  -9   4   1     8814.28     9235.35    509.22 o
  -8   4   1    11601.81    11768.46    665.52 o
  -7   4   1       40.64       41.98     17.32 o
  -6   4   1      166.63      231.25     14.58 o
  -5   4   1     1398.77     1271.49    120.02 o
  -4   4   1     2058.36     2021.46    122.25 o
  -3   4   1     7158.77     6974.08    413.62 o
  -2   4   1     3630.27     3327.99     71.29 o
  -1   4   1     9878.63     9171.17    192.93 o
   0   4   1    14080.08    13068.81    245.43 o
   1   4   1     1014.34      917.43     25.32 o
   2   4   1    10326.09     8679.09    319.94 o
   3   4   1    51513.33    44504.29   2127.45 o
   4   4   1     2271.46     2027.82     76.35 o
   5   4   1     1276.00     1322.58    119.23 o
   6   4   1     1591.06     1512.50    137.16 o
   7   4   1        1.93       13.71      8.96 o
   8   4   1      563.16      624.17     54.63 o
   9   4   1      842.53      894.94     41.53 o
  10   4   1        0.75       10.56      8.70 o
  11   4   1     8166.48     9754.31    754.61 o
  12   4   1     1721.10     2159.55    127.78 o
  13   4   1        4.80       13.05     68.26 o
 -11   5   1        0.51       41.75     24.97 o
 -10   5   1     2216.64     2295.44     73.75 o
  -9   5   1     4431.34     4657.48    137.83 o
  -8   5   1      524.41      490.23     35.17 o
  -7   5   1     1133.03     1022.16     67.82 o
  -6   5   1      148.53      161.58     16.62 o
  -5   5   1       37.02       23.46     11.70 o
  -4   5   1     4876.64     4646.47    154.12 o
  -3   5   1       56.58       76.70     16.25 o
  -2   5   1     3030.34     2933.32     59.13 o
  -1   5   1    38396.63    36312.59    705.59 o
   0   5   1    12621.84    12130.84    312.28 o
   1   5   1      593.23      631.20     28.56 o
   2   5   1     8491.30     7066.38    236.66 o
   3   5   1    10726.71    10075.88    207.66 o
   4   5   1     5243.94     4899.41    200.69 o
   5   5   1      929.23      885.54     58.64 o
   6   5   1     1490.76     1441.89    111.11 o
   7   5   1     1719.85     1625.61    140.63 o
   8   5   1       14.87       34.15     15.14 o
   9   5   1      250.64      259.61     22.77 o
  10   5   1     9252.04    10835.44    601.76 o
  11   5   1    11567.10    14420.74    974.45 o
  12   5   1       37.58       71.70     41.49 o
  13   5   1       46.86      -36.68     64.03 o
 -11   6   1      418.72      370.51     41.84 o
 -10   6   1      713.02      699.88     40.67 o
  -9   6   1      115.02      123.30     22.29 o
  -8   6   1     9303.02     9986.18    226.15 o
  -7   6   1        3.72       13.88     16.99 o
  -6   6   1      349.73      331.47     29.23 o
  -5   6   1     5099.30     5120.80    113.57 o
  -4   6   1       66.09       54.91     15.02 o
  -3   6   1       22.16        3.83     13.51 o
  -2   6   1    33095.77    31327.87    582.68 o
  -1   6   1    23497.47    19822.73   1890.91 o
   0   6   1        8.75       47.55     15.21 o
   1   6   1      665.46      693.31     19.50 o
   2   6   1     2122.21     2062.72     44.32 o
   3   6   1      989.02      949.65     25.77 o
   4   6   1     9649.31     9007.75    369.26 o
   5   6   1      270.99      273.73      8.89 o
   6   6   1     2781.44     2489.82    215.14 o
   7   6   1     8153.83     6566.67    379.13 o
   8   6   1       39.14       36.24     40.31 o
   9   6   1      698.55      511.72     45.65 o
  10   6   1    11149.48    10372.27    423.06 o
  11   6   1     1611.81     1543.71    131.93 o
  12   6   1      375.77      315.07    103.57 o
 -11   7   1      317.38      354.72     70.28 o
 -10   7   1       45.19       32.36     41.92 o
  -9   7   1     2308.65     2326.09     77.73 o
  -8   7   1     4351.11     4264.40    134.57 o
  -7   7   1      205.60      197.27     19.79 o
  -6   7   1     8494.58     8538.13    218.00 o
  -5   7   1    10171.01     9968.78    213.63 o
  -4   7   1       61.25       31.13     20.78 o
  -3   7   1     1930.60     1993.49     48.21 o
  -2   7   1    16815.66    15933.88    299.38 o
  -1   7   1     1563.24     1663.98     65.01 o
   0   7   1    11201.62    10231.29    208.23 o
   1   7   1     1025.60     1075.59     42.04 o
   2   7   1       11.20       32.44      8.66 o
   3   7   1     4348.14     4175.96    262.32 o
   4   7   1      159.52      167.68     13.58 o
   5   7   1      608.77      645.68     34.83 o
   6   7   1    28350.54    29941.35   1736.70 o
   7   7   1     3781.68     3266.82    453.62 o
   8   7   1        1.79       -2.16     22.28 o
   9   7   1     2862.79     2577.59    113.01 o
  10   7   1      940.27      812.99     59.88 o
  11   7   1      905.06      797.68     97.43 o
  12   7   1      172.23      101.50     57.80 o
 -10   8   1      214.79      277.69     50.77 o
  -9   8   1      397.89      337.28     36.39 o
  -8   8   1      153.75      125.98     24.89 o
  -7   8   1      359.45      368.46     31.87 o
  -6   8   1    14435.67    14529.13    362.49 o
  -5   8   1      481.55      445.31     33.65 o
  -4   8   1     3276.86     3335.83     82.49 o
  -3   8   1     3670.36     3318.92     75.71 o
  -2   8   1       88.63       77.36     16.73 o
  -1   8   1    25189.11    24461.55    479.32 o
   0   8   1     3198.88     2987.05    113.17 o
   1   8   1      987.99     1069.56     42.47 o
   2   8   1     3723.29     3522.08    170.06 o
   3   8   1        7.32       19.54      8.23 o
   4   8   1      487.48      489.45     16.00 o
   5   8   1    13100.26    14241.11    602.36 o
   6   8   1    13385.94    14216.87    383.70 o
   7   8   1     1478.89     1532.62     83.77 o
   8   8   1     1061.23      902.36     90.31 o
   9   8   1       49.32       44.10     86.52 o
  10   8   1      607.58      439.01     46.64 o
  11   8   1     1293.91     1279.82    105.32 o
  12   8   1        1.83       27.31     55.54 o
 -10   9   1     1076.73      921.75     83.93 o
  -9   9   1        6.71      -33.43     53.13 o
  -8   9   1       15.17      -12.41     37.05 o
  -7   9   1     1613.31     1579.66     61.02 o
  -6   9   1      669.87      546.32     34.83 o
  -5   9   1     6580.68     6761.16    170.57 o
  -4   9   1     2297.36     2213.95     68.27 o
  -3   9   1        1.45       14.22     19.28 o
  -2   9   1     3419.89     3607.31    114.48 o
  -1   9   1     7207.14     7051.67    148.18 o
   0   9   1       50.29       38.94     12.20 o
   1   9   1     4394.29     4069.44    229.57 o
   2   9   1    10994.48    11289.41    273.33 o
   3   9   1      167.44      169.27     12.82 o
   4   9   1     1039.74     1099.84     51.91 o
   5   9   1     4481.86     4565.28    143.24 o
   6   9   1      459.67      529.72     17.05 o
   7   9   1     5363.87     6027.05    208.44 o
   8   9   1      173.63      105.02     31.06 o
   9   9   1       31.66       20.01     36.73 o
  10   9   1      324.12      258.81    106.39 o
  11   9   1       51.68       20.66     57.25 o
  -9  10   1      449.97      394.41     56.12 o
  -8  10   1      445.79      399.53     49.32 o
  -7  10   1     1212.41     1088.76     57.80 o
  -6  10   1     3432.44     3288.93    122.54 o
  -5  10   1     9148.43     9436.00    261.80 o
  -4  10   1      142.58      135.73     25.28 o
  -3  10   1      340.44      265.69     30.29 o
  -2  10   1      745.70      690.32     31.80 o
  -1  10   1      276.93      308.74     41.83 o
   0  10   1      926.73      875.69     38.38 o
   1  10   1     9166.33     8863.89    432.51 o
   2  10   1      246.82      243.51     18.17 o
   3  10   1     2536.75     2633.32     90.20 o
   4  10   1      996.45      974.60     29.38 o
   5  10   1      142.55      157.22     14.07 o
   6  10   1     6174.81     6741.55    473.60 o
   7  10   1     3606.73     4075.73    126.46 o
   8  10   1       75.00       18.19     84.94 o
   9  10   1      669.52      599.97     61.65 o
  10  10   1        4.36      -12.63     36.93 o
  11  10   1        3.84       55.83     60.68 o
  -8  11   1      132.17       45.96     41.26 o
  -7  11   1      303.94      250.69     57.56 o
  -6  11   1     8083.91     8516.02    225.44 o
  -5  11   1     1857.54     1779.26     70.33 o
  -4  11   1      257.11      245.34     29.61 o
  -3  11   1     1134.36     1089.08     47.73 o
  -2  11   1      635.04      543.52     31.82 o
  -1  11   1      107.36      115.64     21.44 o
   0  11   1      374.79      407.43     28.17 o
   1  11   1     1181.49     1176.99     56.37 o
   2  11   1     7452.19     8152.67    336.70 o
   3  11   1     5786.39     6241.99    291.66 o
   4  11   1       66.90      100.97     15.44 o
   5  11   1      411.05      473.05     59.69 o
   6  11   1     4503.91     5516.32    335.85 o
   7  11   1      350.69      414.33     38.48 o
   8  11   1      656.39      455.85     56.17 o
   9  11   1     1526.60     1370.77    170.85 o
  10  11   1       19.79      -81.64    118.80 o
  -7  12   1      431.44      322.27     56.14 o
  -6  12   1      823.19      719.10     61.33 o
  -5  12   1      249.14      136.79     41.09 o
  -4  12   1      111.20       78.41     27.20 o
  -3  12   1     1272.77     1292.23     54.82 o
  -2  12   1      205.59      179.49     31.20 o
  -1  12   1     1735.64     1842.85     69.41 o
   0  12   1      650.71      602.97     36.14 o
   1  12   1     2571.61     2618.97     73.74 o
   2  12   1    17065.80    19799.98    783.84 o
   3  12   1     1134.31     1167.38     54.01 o
   4  12   1       50.15       45.89     18.68 o
   5  12   1       55.98       60.75     20.47 o
   6  12   1       97.82       91.06     24.22 o
   7  12   1      141.13      161.99     18.69 o
   8  12   1     1720.52     2074.14    159.49 o
   9  12   1       90.77        5.21     43.34 o
  -6  13   1       84.01      146.36     63.87 o
  -5  13   1      468.46      385.97     99.25 o
  -4  13   1      277.58      266.97     54.39 o
  -3  13   1      899.98      786.39     49.51 o
  -2  13   1     5757.54     6101.36    221.84 o
  -1  13   1      429.84      453.39     36.09 o
   0  13   1       31.98       58.03     22.37 o
   1  13   1     6321.52     7024.40    326.38 o
   2  13   1     2926.43     3271.42    130.92 o
   3  13   1      452.23      445.99     40.57 o
   4  13   1      435.60      499.39     54.88 o
   5  13   1      170.96      240.70     32.03 o
   6  13   1      286.52      337.09     39.70 o
   7  13   1       55.01       41.41     17.80 o
  -5  14   1        8.67       39.69     47.00 o
  -4  14   1       21.30        2.99     64.56 o
  -3  14   1     7466.19     8115.63    461.46 o
  -2  14   1     4782.09     5006.74    171.52 o
  -1  14   1       25.55       60.59     64.11 o
   0  14   1      141.40      208.16     37.35 o
   1  14   1     1136.42     1206.17     82.85 o
   2  14   1      322.96      336.98     34.09 o
   3  14   1      691.54      774.82     56.19 o
   4  14   1      423.78      484.71     36.50 o
   5  14   1      436.48      467.23     79.41 o
   6  14   1      336.62      402.96     41.09 o
   7  14   1      201.71      191.58     37.58 o
  -3  15   1     4202.16     4780.63    232.92 o
  -2  15   1        7.87       45.99     34.90 o
  -1  15   1      596.96      595.93     72.17 o
   0  15   1       23.37       14.38     28.10 o
   1  15   1       56.10       70.79     35.29 o
   2  15   1     1060.65     1242.48    101.51 o
   3  15   1        1.92       29.65     31.77 o
   4  15   1      269.28      245.70     32.85 o
   5  15   1     4141.05     4827.10    282.80 o
  -2 -15   2      111.11      117.22     28.10 o
  -1 -15   2     1094.72     1056.09     60.02 o
   0 -15   2       67.94       22.25     37.40 o
   1 -15   2     1330.33     1382.27    137.44 o
   2 -15   2     2651.56     2715.28    198.97 o
  -5 -14   2     4934.05     4924.25    341.20 o
  -4 -14   2      216.43      225.42     33.06 o
  -3 -14   2        7.06       25.56     29.73 o
  -2 -14   2       57.14       23.07     52.49 o
  -1 -14   2       20.75        0.91     20.82 o
   0 -14   2        4.77       29.78     24.64 o
   1 -14   2     3305.40     3154.89    120.94 o
   2 -14   2      608.95      491.69     42.04 o
   3 -14   2      850.36      798.06     76.40 o
   4 -14   2      130.78      137.67     39.12 o
   5 -14   2        1.29       20.85     64.97 o
  -6 -13   2     2112.53     2419.97    198.33 o
  -5 -13   2     1703.51     1816.61     64.94 o
  -4 -13   2       71.72       63.06     22.05 o
  -3 -13   2     1556.83     1621.14    103.10 o
  -2 -13   2     1057.60      923.45     44.15 o
  -1 -13   2       12.86      -15.31     25.27 o
   0 -13   2      622.29      600.32     37.00 o
   1 -13   2     2491.48     2439.90     89.17 o
   2 -13   2     2613.44     2818.94     90.21 o
   3 -13   2     4118.74     4091.91    149.61 o
   4 -13   2        5.67       27.94     22.16 o
   5 -13   2       57.29      -24.59    114.13 o
   6 -13   2     1763.28     1855.92    127.48 o
  -7 -12   2      175.49      146.12     22.20 o
  -6 -12   2      395.09      414.76     28.46 o
  -5 -12   2       91.37       81.37     20.93 o
  -4 -12   2      107.38      150.44     21.97 o
  -3 -12   2     1916.21     1975.25     80.01 o
  -2 -12   2      551.42      525.77     29.57 o
  -1 -12   2     1284.28     1346.63     86.39 o
   0 -12   2      135.33      121.36     22.11 o
   1 -12   2      773.68      764.03     55.87 o
   2 -12   2    12230.45    13045.47    429.80 o
   3 -12   2     1261.25     1186.20     47.77 o
   4 -12   2       10.37       36.73     24.85 o
   5 -12   2      131.96      137.84     22.57 o
   6 -12   2       36.03       20.31     23.91 o
   7 -12   2       27.38       67.62     41.74 o
   8 -12   2     1245.18     1119.67    147.41 o
  -8 -11   2      584.22      516.63     55.87 o
  -7 -11   2       76.98       70.17     33.00 o
  -6 -11   2        1.48        8.13     17.51 o
  -5 -11   2       68.90      100.35     23.88 o
  -4 -11   2      694.94      731.98     29.76 o
  -3 -11   2      612.63      610.38     31.61 o
  -2 -11   2     8433.51     8986.88    330.63 o
  -1 -11   2      312.46      342.19     23.40 o
   0 -11   2      183.02      159.68     24.31 o
   1 -11   2     5979.15     6502.07    162.43 o
   2 -11   2     4025.68     3656.18    119.01 o
   3 -11   2       13.15       21.83     20.38 o
   4 -11   2      670.60      656.28     37.58 o
   5 -11   2      366.62      333.26     24.69 o
   6 -11   2        0.87       26.44     28.41 o
   7 -11   2       56.19       21.32     13.89 o
   8 -11   2      502.67      530.19     64.64 o
   9 -11   2     1433.49     1551.47    107.86 o
  -9 -10   2      929.30      619.70     74.48 o
  -8 -10   2       14.55       -0.18     12.92 o
  -7 -10   2        0.81        4.56     16.10 o
  -6 -10   2      511.06      578.41     34.50 o
  -5 -10   2       94.88      130.92     17.89 o
  -4 -10   2        0.32        9.95     15.78 o
  -3 -10   2    15542.65    16174.00    392.66 o
  -2 -10   2    12003.21    12144.98    262.84 o
  -1 -10   2      247.28      241.35     19.22 o
   0 -10   2      201.98      247.03     22.69 o
   1 -10   2     2130.21     2077.73     69.82 o
   2 -10   2      663.31      601.60     25.37 o
   3 -10   2      650.50      621.59     27.75 o
   4 -10   2      894.38      815.08     36.62 o
   5 -10   2      999.12      937.64     44.69 o
   6 -10   2     1671.36     1662.02     65.85 o
   7 -10   2      301.62      309.75     45.86 o
   8 -10   2      211.44      161.07     34.10 o
   9 -10   2     6707.48     7838.73    321.74 o
 -10  -9   2      574.74      419.97     60.17 o
  -9  -9   2      826.48      936.55     40.14 o
  -8  -9   2        3.91        9.63     16.29 o
  -7  -9   2     2575.67     2672.91    207.97 o
  -6  -9   2     2027.88     2091.46    139.73 o
  -5  -9   2       44.20       63.22     21.16 o
  -4  -9   2     2167.34     2146.84     59.92 o
  -3  -9   2    14620.91    15250.16    309.20 o
  -2  -9   2       21.10       18.01     15.73 o
  -1  -9   2     3325.70     3222.25     81.88 o
   0  -9   2       27.65       45.20     15.97 o
   1  -9   2      409.86      368.75     19.66 o
   2  -9   2     2312.92     2268.47     58.96 o
   3  -9   2      311.09      338.14     26.99 o
   4  -9   2      129.21       73.56     22.07 o
   5  -9   2    12642.27    13201.95    303.24 o
   6  -9   2     2526.98     2601.70    136.28 o
   7  -9   2      704.77      767.93     50.62 o
   8  -9   2     2235.95     2270.29     88.00 o
   9  -9   2     2392.69     2785.56    139.28 o
  10  -9   2      921.90      883.90     76.25 o
 -10  -8   2       85.71       86.15     29.99 o
  -9  -8   2       11.90       48.77     14.34 o
  -8  -8   2     1219.20     1303.90     44.94 o
  -7  -8   2    10164.14    10891.54    723.65 o
  -6  -8   2     1469.71     1530.93     73.58 o
  -5  -8   2      104.71      113.22     17.55 o
  -4  -8   2      602.76      596.77     23.32 o
  -3  -8   2      133.05       88.79     12.46 o
  -2  -8   2     8078.12     7923.42    194.05 o
  -1  -8   2     1422.28     1393.03     40.52 o
   0  -8   2       38.39       60.46     19.30 o
   1  -8   2     1534.48     1523.82    142.51 o
   2  -8   2       50.82       66.23     13.29 o
   3  -8   2      267.33      254.20     28.89 o
   4  -8   2     6926.95     6689.53    137.73 o
   5  -8   2    17161.37    16639.37    358.15 o
   6  -8   2       56.49       51.76     23.14 o
   7  -8   2      116.37      106.44     34.09 o
   8  -8   2       84.42       73.04     19.86 o
   9  -8   2      289.05      247.30     24.91 o
  10  -8   2     1492.30     1259.07    213.50 o
  11  -8   2      229.37      207.11     34.93 o
 -11  -7   2      746.00      571.26     80.47 o
 -10  -7   2       16.39       40.08     15.03 o
  -9  -7   2       68.88       35.48     12.41 o
  -8  -7   2     4282.81     4707.66    299.86 o
  -7  -7   2     4636.83     4747.13    244.53 o
  -6  -7   2     1939.48     2008.12    119.80 o
  -5  -7   2     1527.00     1547.98     89.02 o
  -4  -7   2      371.74      360.25     15.40 o
  -3  -7   2     1481.64     1411.44     35.53 o
  -2  -7   2    10227.96    10182.88    213.73 o
  -1  -7   2       78.43       65.71     10.66 o
   0  -7   2    11030.64    11425.94    518.39 o
   1  -7   2    19951.95    18245.98    363.50 o
   2  -7   2      574.78      441.92     20.20 o
   3  -7   2      537.01      476.75     29.09 o
   4  -7   2    14118.20    13381.65    287.38 o
   5  -7   2     1810.89     1715.75     52.44 o
   6  -7   2     5149.07     5037.52    119.03 o
   7  -7   2      157.87      191.25     23.44 o
   8  -7   2      183.11      177.08     19.68 o
   9  -7   2      806.19      756.71     34.88 o
  10  -7   2      939.98      881.30     73.72 o
  11  -7   2       84.07       23.42     33.25 o
 -11  -6   2     1404.60     1790.36    119.96 o
 -10  -6   2       39.77       48.69     14.99 o
  -9  -6   2      445.29      520.03     24.87 o
  -8  -6   2      915.98      921.63     75.81 o
  -7  -6   2     1796.85     1990.79     91.24 o
  -6  -6   2    14261.99    14194.31   1067.20 o
  -5  -6   2      845.01      840.89     54.68 o
  -4  -6   2      279.13      317.10     38.02 o
  -3  -6   2     1291.70     1242.67     31.62 o
  -2  -6   2      861.02      891.68     24.52 o
  -1  -6   2        0.50        8.48     10.13 o
   0  -6   2    34907.81    34475.39   1057.70 o
   1  -6   2    13914.19    13607.76    263.25 o
   2  -6   2     1296.05     1255.46     44.84 o
   3  -6   2     1917.42     1783.53     51.50 o
   4  -6   2      498.09      448.61     24.26 o
   5  -6   2    12186.85    11372.18    229.57 o
   6  -6   2     7014.52     6783.26    141.90 o
   7  -6   2        6.19       28.13     20.12 o
   8  -6   2     2289.33     2354.52     66.94 o
   9  -6   2       63.25       29.17     19.08 o
  10  -6   2        3.48       36.14     19.91 o
  11  -6   2     1335.69     1260.04     63.02 o
  12  -6   2     5729.21     5711.79    487.42 o
 -11  -5   2       93.39      111.91     22.19 o
 -10  -5   2     2045.78     2374.00     91.70 o
  -9  -5   2      155.41      147.09     15.47 o
  -8  -5   2      481.17      569.57     31.73 o
  -7  -5   2    15113.48    15541.04   1308.29 o
  -6  -5   2     4881.56     4561.86    351.41 o
  -5  -5   2      103.30      106.56      9.08 o
  -4  -5   2     7601.47     8024.28    174.76 o
  -3  -5   2       52.19       53.52     11.92 o
  -2  -5   2       85.26      111.84     24.49 o
  -1  -5   2     7274.52     7486.61    221.59 o
   0  -5   2    19018.91    19136.52    813.91 o
   1  -5   2     9944.10     9638.00    254.55 o
   2  -5   2    23155.76    22062.01    421.39 o
   3  -5   2      977.36      874.83     29.21 o
   4  -5   2     2676.70     2494.59     56.82 o
   5  -5   2    19454.19    18313.02    356.94 o
   6  -5   2      571.97      514.49     25.30 o
   7  -5   2     2007.44     1993.88     59.08 o
   8  -5   2    12771.50    13493.17    258.32 o
   9  -5   2       15.57       28.02     17.89 o
  10  -5   2      490.13      470.46     27.77 o
  11  -5   2     3977.08     3953.45    223.31 o
  12  -5   2      376.97      360.91     37.60 o
 -12  -4   2      127.03      176.48     36.89 o
 -11  -4   2     4882.69     6014.46    390.54 o
 -10  -4   2     4084.39     4762.94    192.84 o
  -9  -4   2       43.31       58.40     13.49 o
  -8  -4   2     1164.28     1122.49     56.05 o
  -7  -4   2    10308.15    10574.64    457.08 o
  -6  -4   2      131.08      131.87     16.38 o
  -5  -4   2     1917.69     1829.98    113.66 o
  -4  -4   2    11552.74    10355.52    680.55 o
  -3  -4   2     3958.09     4144.78    102.18 o
  -2  -4   2     1423.59     1652.32     39.37 o
  -1  -4   2     1733.87     1458.86     35.98 o
   0  -4   2    18568.03    18335.20    344.02 o
   1  -4   2    45712.96    41926.61   1086.14 o
   2  -4   2     2163.38     1949.71     44.03 o
   3  -4   2     1701.00     1765.74     40.75 o
   4  -4   2     2226.57     2192.86     50.84 o
   5  -4   2     1184.41     1072.76     29.58 o
   6  -4   2      355.32      366.10     33.52 o
   7  -4   2     9800.01     9849.80    250.16 o
   8  -4   2     4456.62     4377.37    317.97 o
   9  -4   2     1099.77      974.99     44.17 o
  10  -4   2     1372.04     1474.53     68.87 o
  11  -4   2      176.82      149.71     23.60 o
  12  -4   2     3410.08     3939.59    150.90 o
  13  -4   2     2187.68     2199.48    105.26 o
 -12  -3   2     2155.35     2446.59    194.17 o
 -11  -3   2     7753.30     9094.92    945.88 o
 -10  -3   2      405.06      460.92     25.73 o
  -9  -3   2       60.35       60.29     15.40 o
  -8  -3   2      528.16      518.35     34.37 o
  -7  -3   2       94.36      106.89     10.32 o
  -6  -3   2     1470.54     1286.00    111.25 o
  -5  -3   2     2691.82     2591.70     97.45 o
  -4  -3   2       38.75       66.67     11.76 o
  -3  -3   2    11518.28    11810.04    217.28 o
  -2  -3   2     2489.59     2349.60     47.84 o
  -1  -3   2     2943.87     2753.49     58.03 o
   0  -3   2    26780.70    26403.47    571.09 o
   1  -3   2     7796.25     6527.46    144.23 o
   2  -3   2     5738.61     5313.24    110.68 o
   3  -3   2     7987.22     6794.19    149.65 o
   4  -3   2       85.14       95.63     14.95 o
   5  -3   2      690.47      727.16     25.37 o
   6  -3   2      665.43      618.86     27.66 o
   7  -3   2     9257.97     9504.78    184.60 o
   8  -3   2     6209.32     6004.36    316.29 o
   9  -3   2     3678.73     3383.01    156.92 o
  10  -3   2      405.39      416.75     39.99 o
  11  -3   2     1055.36      961.15     54.40 o
  12  -3   2     4793.25     5282.29    223.25 o
  13  -3   2       74.39       60.03     33.01 o
 -12  -2   2     3057.44     3542.04    238.40 o
 -11  -2   2      461.31      526.97     65.01 o
 -10  -2   2      447.74      441.00     25.73 o
  -9  -2   2      638.64      652.76     41.27 o
  -8  -2   2       44.20       44.08     11.99 o
  -7  -2   2       19.24       23.52     10.47 o
  -6  -2   2       18.38        7.89      7.61 o
  -5  -2   2     2476.41     2599.68    110.82 o
  -4  -2   2    21926.40    21826.04    563.24 o
  -3  -2   2    17893.63    16214.93    896.45 o
  -2  -2   2      173.97      173.73     10.39 o
  -1  -2   2     1443.10     1424.56     31.69 o
   0  -2   2    37371.14    36878.26    820.59 o
   1  -2   2     1546.21     1405.81     30.10 o
   2  -2   2      216.60      267.80     13.14 o
   3  -2   2    20023.64    18361.93    405.93 o
   4  -2   2      528.21      489.94     17.06 o
   5  -2   2     3093.63     3092.28    102.44 o
   6  -2   2     2990.64     3229.20     68.08 o
   7  -2   2      537.69      440.46     36.63 o
   8  -2   2    23436.11    24279.19    474.29 o
   9  -2   2     1222.51     1140.88    104.39 o
  10  -2   2      176.38      147.39     20.39 o
  11  -2   2       19.34       13.52     14.92 o
  12  -2   2      383.00      400.94     38.69 o
  13  -2   2       66.91       35.10     40.04 o
 -12  -1   2      551.46      555.94     44.72 o
 -11  -1   2     1230.16     1319.46     63.43 o
 -10  -1   2      611.66      595.67     30.53 o
  -9  -1   2      438.79      485.90     37.04 o
  -8  -1   2     3019.62     3336.71    102.98 o
  -7  -1   2     1766.38     1943.31     72.06 o
  -6  -1   2      401.80      418.02     22.83 o
  -5  -1   2    13920.72    14584.17    397.01 o
  -4  -1   2    41480.04    40293.25   2178.63 o
  -3  -1   2     2376.85     2409.42     80.71 o
  -2  -1   2      326.53      258.23     16.89 o
  -1  -1   2     1981.76     2130.37     44.53 o
   0  -1   2       61.38      100.98      7.15 o
   1  -1   2     2254.37     2306.63     49.87 o
   2  -1   2      911.26     1137.54     51.82 o
   3  -1   2      621.05      628.11     18.48 o
   4  -1   2    29850.41    26577.21    497.28 o
   5  -1   2     6362.92     6181.25    118.59 o
   6  -1   2      188.77      191.27     12.73 o
   7  -1   2    15475.04    14918.67    361.21 o
   8  -1   2    13318.03    12956.59   1070.30 o
   9  -1   2       45.63       33.61     11.73 o
  10  -1   2      208.59      194.45     17.70 o
  11  -1   2      521.46      457.52     23.15 o
  12  -1   2        1.98      -19.75     19.75 o
  13  -1   2        7.13        7.91     28.72 o
 -12   0   2       63.39       43.23     21.90 o
 -11   0   2     1256.89     1272.29     64.39 o
 -10   0   2        3.35       -1.62     21.04 o
  -9   0   2     1036.00     1077.96     92.20 o
  -8   0   2    12897.52    13180.92   1109.82 o
  -7   0   2     1764.30     1767.60     68.30 o
  -6   0   2       12.81       18.35      9.68 o
  -5   0   2    17926.68    19181.06    648.81 o
  -4   0   2     4858.38     4856.89    181.25 o
  -3   0   2    18742.41    19169.58    717.63 o
  -2   0   2     1011.91      974.75     33.08 o
  -1   0   2      369.42      331.06      9.67 o
   0   0   2       11.11       74.93      8.16 o
   1   0   2     1759.96     1811.19    163.38 o
   2   0   2     1084.34      981.95     32.36 o
   3   0   2    40219.36    36073.62    853.71 o
   4   0   2    16672.33    13988.95    243.21 o
   5   0   2        0.95       25.22     12.29 o
   6   0   2      418.82      465.01     15.64 o
   7   0   2     7504.47     6829.38    617.23 o
   8   0   2      217.73      226.50     26.69 o
   9   0   2      771.81      775.14     48.37 o
  10   0   2      832.95      779.91     58.09 o
  11   0   2      142.40      149.22     16.43 o
  12   0   2      498.94      508.00     33.18 o
  13   0   2      168.94      224.96     28.75 o
 -12   1   2      125.41      145.46     37.29 o
 -11   1   2       38.14       27.64     22.29 o
 -10   1   2      121.90      140.74     22.00 o
  -9   1   2    10826.75    11290.63    528.06 o
  -8   1   2     8869.93     9645.67    255.94 o
  -7   1   2      351.16      373.44     19.11 o
  -6   1   2     1013.27     1073.18     57.20 o
  -5   1   2     5438.72     5510.33    186.48 o
  -4   1   2     8668.61     8851.19    302.99 o
  -3   1   2    20200.04    20803.90    382.35 o
  -2   1   2       82.74       90.15      8.75 o
  -1   1   2     3601.60     3766.31     69.89 o
   0   1   2    25055.47    27022.18    712.73 o
   1   1   2     2206.84     2386.97     67.35 o
   2   1   2    16167.23    14580.18   1530.74 o
   3   1   2   133240.02   115342.65   3546.91 o
   4   1   2     5335.26     4505.65    167.59 o
   5   1   2     7997.17     8001.44    340.41 o
   6   1   2       62.59      105.47     21.32 o
   7   1   2      929.33      861.27     54.00 o
   8   1   2     4759.39     4789.59    240.97 o
   9   1   2      301.15      323.89     16.46 o
  10   1   2      671.36      658.51     24.03 o
  11   1   2     8266.05     9239.77    832.70 o
  12   1   2     2023.20     2120.88    226.68 o
  13   1   2        2.28       33.36     19.90 o
 -12   2   2      780.19      722.54     61.01 o
 -11   2   2        0.65      -24.14     27.64 o
 -10   2   2     1140.53     1178.70     56.01 o
  -9   2   2     5467.15     5442.49    331.72 o
  -8   2   2     3037.83     3214.69    178.68 o
  -7   2   2     9145.30     9273.74    337.63 o
  -6   2   2      179.16      204.96     15.69 o
  -5   2   2        9.96       10.14     10.31 o
  -4   2   2     9887.08    10184.19    197.53 o
  -3   2   2     4146.90     4348.40    209.31 o
  -2   2   2     3135.13     2885.99    109.44 o
  -1   2   2    39137.63    43624.64    902.58 o
   0   2   2     1995.23     1924.76     37.36 o
   1   2   2     3198.96     3492.51     71.95 o
   2   2   2     4938.19     5006.46    126.71 o
   3   2   2    15234.37    13881.69    759.56 o
   4   2   2    39959.79    38249.35   2294.00 o
   5   2   2     5031.32     4834.24    357.40 o
   6   2   2     4097.20     3904.65    231.35 o
   7   2   2       18.29       50.58      6.84 o
   8   2   2      698.12      811.53     46.09 o
   9   2   2      226.46      267.94     17.38 o
  10   2   2     5974.39     6479.44    407.96 o
  11   2   2    12735.73    14152.12   1750.86 o
  12   2   2        7.96       33.39     15.45 o
  13   2   2      287.53      321.75     26.39 o
 -12   3   2       22.84       11.73     39.57 o
 -11   3   2      489.34      469.60     34.20 o
 -10   3   2      555.14      556.02     35.07 o
  -9   3   2      167.75      206.91     24.69 o
  -8   3   2    16254.01    17979.24    368.52 o
  -7   3   2     2199.44     2330.53     65.20 o
  -6   3   2        2.32       -5.53     11.06 o
  -5   3   2     3400.18     3681.38     77.33 o
  -4   3   2       64.03       67.43     14.19 o
  -3   3   2      687.03      784.06     28.20 o
  -2   3   2    25717.64    27377.93    498.33 o
  -1   3   2    33984.40    35135.94    775.37 o
   0   3   2     1926.88     1914.01     40.86 o
   1   3   2     1790.10     2133.92     44.69 o
   2   3   2       46.01       84.27      9.15 o
   3   3   2      130.52      131.65      4.78 o
   4   3   2    32990.23    25146.74    736.34 o
   5   3   2     1226.35     1064.09     41.45 o
   6   3   2     4612.05     4036.23    334.76 o
   7   3   2     6898.62     6575.28    371.82 o
   8   3   2      496.68      548.71     48.27 o
   9   3   2      555.54      576.51     19.38 o
  10   3   2    12224.25    13524.29   1187.68 o
  11   3   2     2787.42     3225.11    209.02 o
  12   3   2     2691.77     3335.34    201.35 o
  13   3   2      111.12      101.22     24.63 o
 -11   4   2     1067.61      965.25     50.38 o
 -10   4   2        4.08      -26.59     26.59 o
  -9   4   2     2427.98     2643.58     85.51 o
  -8   4   2     8416.60     8684.44    325.05 o
  -7   4   2        8.97        0.34     19.66 o
  -6   4   2     4082.41     4315.86    190.32 o
  -5   4   2     5225.41     5360.97    106.85 o
  -4   4   2      175.37      202.10     16.28 o
  -3   4   2      598.57      670.25     25.57 o
  -2   4   2    12255.09    12048.02    229.96 o
  -1   4   2     6095.64     6209.20    116.68 o
   0   4   2    32796.77    34587.62    741.87 o
   1   4   2      265.67      234.78     10.44 o
   2   4   2      416.85      404.21     23.00 o
   3   4   2    10275.62     8981.25    455.18 o
   4   4   2     8530.80     6717.83    266.13 o
   5   4   2     2300.58     1839.97     60.19 o
   6   4   2    14891.45    11197.01    302.41 o
   7   4   2     2959.24     2295.40    113.82 o
   8   4   2      241.77      304.28     23.18 o
   9   4   2     1228.48     1419.11     98.21 o
  10   4   2     1773.77     2060.01    117.68 o
  11   4   2     2714.47     3343.19    213.26 o
  12   4   2     2252.11     2771.78    204.95 o
  13   4   2        2.05      -20.37     52.18 o
 -11   5   2       31.28       81.28     35.66 o
 -10   5   2        7.44        4.78     26.13 o
  -9   5   2     1616.61     1482.04     71.25 o
  -8   5   2       28.03       53.89     17.31 o
  -7   5   2      111.68       85.16     18.84 o
  -6   5   2     9325.93     9621.31    243.82 o
  -5   5   2      414.32      362.88     21.88 o
  -4   5   2      537.68      407.41     23.88 o
  -3   5   2     1535.93     1542.71     40.62 o
  -2   5   2      157.30      193.32     33.21 o
  -1   5   2    32324.51    32614.01    654.10 o
   0   5   2    17940.95    18001.03    367.19 o
   1   5   2       27.11       19.96      6.88 o
   2   5   2     2718.74     2713.91    141.17 o
   3   5   2      391.79      461.31     27.79 o
   4   5   2      133.89      155.21      7.83 o
   5   5   2     7013.75     5675.32    222.53 o
   6   5   2    18845.17    14674.35    877.83 o
   7   5   2     1662.41     1166.20     49.17 o
   8   5   2     1359.90     1114.98     51.08 o
   9   5   2      440.76      318.14     44.47 o
  10   5   2      929.97      790.82     53.67 o
  11   5   2     5471.37     5149.03    310.67 o
  12   5   2      195.67      215.13     45.96 o
  13   5   2      369.59      307.74     57.55 o
 -11   6   2      129.40      188.29     59.77 o
 -10   6   2      760.01      741.03     43.90 o
  -9   6   2      178.54      130.57     29.50 o
  -8   6   2      435.85      406.17     34.64 o
  -7   6   2      901.82      898.43     43.95 o
  -6   6   2     2609.56     2762.18     73.84 o
  -5   6   2    13244.92    13974.91    279.60 o
  -4   6   2     7206.55     7379.64    150.91 o
  -3   6   2      772.66      790.05     26.52 o
  -2   6   2     5766.47     6023.46    118.13 o
  -1   6   2    28192.55    28396.00    550.59 o
   0   6   2      431.58      482.09     23.76 o
   1   6   2     1527.25     1578.79     81.20 o
   2   6   2    11654.71    11951.55    552.48 o
   3   6   2       16.69       53.33      8.06 o
   4   6   2       82.32       91.35      6.73 o
   5   6   2     7346.41     6938.40    865.81 o
   6   6   2      139.24      106.65     23.68 o
   7   6   2    17490.46    14032.51    771.26 o
   8   6   2     2306.19     1885.05     75.95 o
   9   6   2       29.30       29.85     34.19 o
  10   6   2     2099.85     1685.41     80.92 o
  11   6   2     1172.85      944.87     67.79 o
  12   6   2       62.10       54.85     46.04 o
  13   6   2     2564.36     2341.20    197.91 o
 -10   7   2      283.13      269.60    103.38 o
  -9   7   2      987.42     1066.64     57.57 o
  -8   7   2      112.77      171.59     34.20 o
  -7   7   2      110.20      109.51     24.85 o
  -6   7   2     4715.32     4680.50    124.74 o
  -5   7   2    23205.84    24126.74    512.51 o
  -4   7   2     1463.15     1338.91     41.72 o
  -3   7   2      917.16      989.77     34.44 o
  -2   7   2     2900.59     2677.63     85.20 o
  -1   7   2      985.47     1055.33     48.59 o
   0   7   2     1787.98     1768.08     43.23 o
   1   7   2     6711.31     6737.13    148.49 o
   2   7   2      162.39      103.58      9.94 o
   3   7   2     4620.14     4249.98    370.45 o
   4   7   2     2583.28     2782.47    157.68 o
   5   7   2      128.35      154.24     19.36 o
   6   7   2    18543.53    15900.63    700.11 o
   7   7   2    11814.63    10096.42    796.70 o
   8   7   2      907.45      712.92     49.93 o
   9   7   2       18.69       -1.06     26.56 o
  10   7   2      130.80       88.51     77.62 o
  11   7   2       10.69       33.70     40.92 o
  12   7   2      127.12      118.98     64.10 o
 -10   8   2      766.87      695.26     77.06 o
  -9   8   2     2405.21     2395.77    114.97 o
  -8   8   2       71.34       64.87     26.93 o
  -7   8   2     1297.24     1343.35     52.16 o
  -6   8   2    12527.73    12894.01    359.41 o
  -5   8   2     3304.24     3131.29     76.69 o
  -4   8   2      697.34      634.06     33.35 o
  -3   8   2       65.30      114.05     21.29 o
  -2   8   2        9.32       11.29     15.86 o
  -1   8   2     1593.36     1520.85     51.24 o
   0   8   2      544.77      432.96     24.23 o
   1   8   2      778.17      715.96     37.16 o
   2   8   2    13809.48    13362.24    432.69 o
   3   8   2    13892.90    14593.84    453.25 o
   4   8   2      348.08      352.29     24.29 o
   5   8   2     3777.44     3932.85    146.79 o
   6   8   2    14324.50    14653.98    575.10 o
   7   8   2       61.94       25.56     27.46 o
   8   8   2       36.01       33.25     26.72 o
   9   8   2     1427.81     1248.77    153.47 o
  10   8   2        1.08      -16.95     70.20 o
  11   8   2       24.60       43.57     35.13 o
  12   8   2      321.84      309.38     66.48 o
  -9   9   2     1872.24     1787.51    138.65 o
  -8   9   2       39.20      127.92     56.67 o
  -7   9   2     1133.26     1038.03     55.27 o
  -6   9   2     1823.03     1711.63     59.61 o
  -5   9   2     2076.93     2061.84    110.90 o
  -4   9   2      540.01      567.86     35.16 o
  -3   9   2      502.73      542.32     30.65 o
  -2   9   2     1246.61     1236.74     48.90 o
  -1   9   2      282.87      307.19     20.38 o
   0   9   2      278.47      234.18     24.66 o
   1   9   2     4420.00     4341.58    113.65 o
   2   9   2    30807.47    31176.78    907.41 o
   3   9   2     3499.70     3414.22    155.30 o
   4   9   2      602.19      590.76     57.42 o
   5   9   2     2046.35     2109.73     61.09 o
   6   9   2       22.15        7.01      7.60 o
   7   9   2     2643.74     2332.91    138.45 o
   8   9   2       12.11       -5.12     60.50 o
   9   9   2      341.63      271.80     37.76 o
  10   9   2     3254.13     2848.17    246.41 o
  11   9   2      749.82      744.29    129.54 o
  12   9   2        3.74      -30.89    108.13 o
  -9  10   2       46.59      106.36     64.38 o
  -8  10   2      333.00      336.21     53.89 o
  -7  10   2      150.11       97.88     49.26 o
  -6  10   2      110.11       59.26     52.25 o
  -5  10   2     4089.24     4058.02    119.79 o
  -4  10   2       39.16       -5.98     28.23 o
  -3  10   2     1668.77     1744.16     54.80 o
  -2  10   2     7898.33     7691.57    202.12 o
  -1  10   2      301.81      276.04     21.44 o
   0  10   2     1060.15      979.91     45.88 o
   1  10   2    10863.54    11512.05    401.07 o
   2  10   2     4284.67     4257.27    105.10 o
   3  10   2     3303.33     3415.04     98.49 o
   4  10   2      188.24      203.31     15.18 o
   5  10   2      193.95      191.51     15.05 o
   6  10   2     1183.92     1283.76     87.07 o
   7  10   2     1377.63     1772.08    190.58 o
   8  10   2      165.05      100.95     36.34 o
   9  10   2     3239.25     2939.33    277.63 o
  10  10   2     5359.93     5367.76    671.44 o
  11  10   2       82.93      123.70     44.02 o
  -8  11   2      286.28      240.31     71.68 o
  -7  11   2        9.94      -39.14     52.92 o
  -6  11   2       63.83      -32.46     52.01 o
  -5  11   2      653.78      543.89     41.41 o
  -4  11   2       53.28       80.16     32.64 o
  -3  11   2     5775.34     5417.92    166.05 o
  -2  11   2    10180.27    10573.13    300.23 o
  -1  11   2        0.05       34.80     29.84 o
   0  11   2        6.64       28.71     19.57 o
   1  11   2     2754.77     2812.33    102.64 o
   2  11   2     1515.76     1684.54     50.28 o
   3  11   2     4763.25     5071.24    167.81 o
   4  11   2      342.25      320.35     32.28 o
   5  11   2     1449.09     1484.66     77.75 o
   6  11   2      826.29      932.08     45.09 o
   7  11   2      454.34      486.76     29.34 o
   8  11   2      325.06      304.00     42.46 o
   9  11   2     7362.21     6897.90    487.13 o
  10  11   2     1355.93     1179.13    130.04 o
  -7  12   2      599.72      544.89     75.56 o
  -6  12   2      322.89      304.87     50.88 o
  -5  12   2        9.97      -35.37     36.60 o
  -4  12   2     1091.85     1092.17     54.20 o
  -3  12   2     9275.89     9668.98    320.69 o
  -2  12   2      268.45      275.66     29.51 o
  -1  12   2     3957.33     3891.45    120.27 o
   0  12   2      829.55      899.86     40.00 o
   1  12   2        3.42       10.25     17.90 o
   2  12   2     6493.36     7041.90    214.31 o
   3  12   2     1325.47     1301.40     76.98 o
   4  12   2      298.86      337.81     25.08 o
   5  12   2     6655.77     7519.45    421.32 o
   6  12   2     1486.26     1752.04    117.95 o
   7  12   2       58.37       63.09     13.46 o
   8  12   2     2998.84     2899.80    188.10 o
   9  12   2     2320.36     2297.38    525.81 o
  10  12   2      887.62      783.97     78.86 o
  -6  13   2      125.29      -12.99     64.69 o
  -5  13   2        2.82       -3.05     56.49 o
  -4  13   2      817.99      784.98     62.16 o
  -3  13   2       18.93       37.84     40.89 o
  -2  13   2     9726.98    10201.76    321.63 o
  -1  13   2     1611.68     1674.38     67.81 o
   0  13   2       17.39        1.50     24.09 o
   1  13   2       22.21       16.10     26.08 o
   2  13   2      439.20      427.72     29.03 o
   3  13   2      171.30      213.99     27.14 o
   4  13   2     3495.00     4099.66    259.39 o
   5  13   2     4732.34     5805.31    398.16 o
   6  13   2       22.99       10.05     15.39 o
   7  13   2     1048.39     1175.61     66.85 o
   8  13   2      914.63      817.03    142.26 o
   9  13   2      113.27      102.29     54.53 o
  -5  14   2      463.83      484.38    103.66 o
  -4  14   2       44.22       43.48     56.18 o
  -3  14   2     2566.02     2704.08    148.84 o
  -2  14   2     6269.53     6656.60    223.08 o
  -1  14   2       17.58       44.43     31.45 o
   0  14   2      618.77      627.25     51.66 o
   1  14   2      710.43      711.42     47.97 o
   2  14   2       13.70      -27.87     27.87 o
   3  14   2      445.46      482.54     35.54 o
   4  14   2     3399.97     3917.21    164.86 o
   5  14   2       21.11       26.70     18.87 o
   6  14   2     2806.87     3315.89    228.81 o
   7  14   2      449.53      498.30     36.23 o
  -3  15   2     1527.50     1528.51    121.39 o
  -2  15   2      181.23      182.25     55.02 o
  -1  15   2       30.17      -11.94     50.12 o
   0  15   2     1578.40     1707.86     88.45 o
   1  15   2      154.94      163.65     30.14 o
   2  15   2      115.87       84.34     45.32 o
   3  15   2      626.04      702.59     54.56 o
   4  15   2        0.23        4.74     29.29 o
   5  15   2     4283.66     5252.17    308.30 o
   6  15   2     1583.07     1534.19    114.69 o
   1  16   2     1159.26     1202.35     81.68 o
   2  16   2      735.11      862.42     53.00 o
  -3 -14   3       92.99       99.47     29.41 o
  -2 -14   3     3422.67     3593.77    154.37 o
  -1 -14   3      385.22      352.78     33.80 o
   0 -14   3      114.33       83.17     30.42 o
   1 -14   3     2093.13     2162.59    107.06 o
   2 -14   3     2142.09     1962.32    129.54 o
   3 -14   3      257.60      319.73     69.16 o
   4 -14   3        1.32       29.75     60.13 o
  -5 -13   3       14.68        7.57     32.42 o
  -4 -13   3       11.35      -10.72     26.62 o
  -3 -13   3     3656.08     3864.53    122.33 o
  -2 -13   3     5300.37     5551.34    252.10 o
  -1 -13   3        0.16       31.35     28.62 o
   0 -13   3      613.54      629.84     37.59 o
   1 -13   3     1062.97      979.48     49.28 o
   2 -13   3      177.38      153.84     36.13 o
   3 -13   3     2118.27     2052.24    125.57 o
   4 -13   3       21.09       37.19     51.14 o
   5 -13   3      426.97      493.87     57.78 o
   6 -13   3      475.19      486.74     66.43 o
  -7 -12   3      676.72      683.66     47.42 o
  -6 -12   3      989.50     1138.44     48.12 o
  -5 -12   3        1.21       -9.62     24.95 o
  -4 -12   3      596.16      574.70     30.72 o
  -3 -12   3     5963.68     6485.14    220.34 o
  -2 -12   3       10.89       31.03     24.97 o
  -1 -12   3     3884.49     3671.94    124.08 o
   0 -12   3      391.19      327.18     26.31 o
   1 -12   3       12.94       11.71     21.94 o
   2 -12   3     2905.62     2854.88    110.49 o
   3 -12   3      721.66      722.77     37.47 o
   4 -12   3       42.36       -3.47     26.23 o
   5 -12   3     4287.16     4636.54    169.78 o
   6 -12   3     1477.27     1436.70     68.08 o
   7 -12   3       28.10      115.81     61.94 o
  -8 -11   3      147.53      168.32     39.09 o
  -7 -11   3     3210.63     3417.00    246.83 o
  -6 -11   3      288.61      284.39     32.11 o
  -5 -11   3       68.51       65.64     20.49 o
  -4 -11   3     1012.82      998.77     36.80 o
  -3 -11   3      109.91      108.67     18.50 o
  -2 -11   3     8004.96     8467.56    184.16 o
  -1 -11   3     2645.78     2670.15     71.09 o
   0 -11   3       67.03       10.25     21.71 o
   1 -11   3       63.29       73.14     17.25 o
   2 -11   3        9.75       39.92     21.42 o
   3 -11   3       14.84      -23.27     23.27 o
   4 -11   3     2476.36     2356.69    107.68 o
   5 -11   3     7005.66     7156.29    219.99 o
   6 -11   3        0.05      -33.65     33.65 o
   7 -11   3      659.04      602.58     74.74 o
   8 -11   3      311.74      340.02     50.99 o
   9 -11   3      242.88      243.50     58.83 o
  -8 -10   3      583.54      565.28     33.77 o
  -7 -10   3     1355.19     1296.71     54.66 o
  -6 -10   3     2783.17     2882.00    216.77 o
  -5 -10   3     1749.88     1808.50     53.75 o
  -4 -10   3      546.69      544.95     26.47 o
  -3 -10   3     1538.15     1496.59     49.36 o
  -2 -10   3    10632.61    10710.87    269.78 o
  -1 -10   3      134.52      109.47     18.98 o
   0 -10   3     1193.30     1099.78     38.77 o
   1 -10   3     4616.09     4577.65    120.40 o
   2 -10   3      355.56      357.58     31.86 o
   3 -10   3       81.34       96.34     17.98 o
   4 -10   3     4830.42     5027.51    140.92 o
   5 -10   3       68.23       90.85     30.97 o
   6 -10   3     6602.49     6662.64    182.78 o
   7 -10   3      669.81      637.08     43.91 o
   8 -10   3       31.30       41.80     81.32 o
   9 -10   3      831.54      733.39    288.48 o
  -9  -9   3        5.10       19.55     21.67 o
  -8  -9   3      195.65      193.76     18.11 o
  -7  -9   3     1492.79     1628.66    111.97 o
  -6  -9   3     9847.08    10151.18    661.42 o
  -5  -9   3     1105.49     1158.77     40.12 o
  -4  -9   3       66.82       67.80     19.85 o
  -3  -9   3     1718.37     1640.44     47.90 o
  -2  -9   3     1424.17     1465.21     43.77 o
  -1  -9   3       33.49       46.57     16.79 o
   0  -9   3     4519.79     4402.78    112.35 o
   1  -9   3     4347.60     4540.34    336.90 o
   2  -9   3     1872.77     1931.77    144.27 o
   3  -9   3      551.60      560.39     30.00 o
   4  -9   3      194.42      212.10     25.26 o
   5  -9   3    10638.00    11180.90    217.53 o
   6  -9   3     9659.52     9471.87    274.71 o
   7  -9   3       37.47       32.63     25.23 o
   8  -9   3      248.81      227.82     33.85 o
   9  -9   3       12.96      -20.25     41.96 o
  10  -9   3       19.93       10.34     28.59 o
 -10  -8   3     1297.06     1122.66    109.99 o
  -9  -8   3      413.18      479.60     30.12 o
  -8  -8   3      283.23      260.53     31.53 o
  -7  -8   3    10358.78    11576.98    550.12 o
  -6  -8   3     5570.42     5588.64    262.06 o
  -5  -8   3      136.08      169.58     17.00 o
  -4  -8   3      255.37      296.11     26.67 o
  -3  -8   3       33.01       46.82     19.66 o
  -2  -8   3      163.87      176.95     19.95 o
  -1  -8   3      498.61      517.24     24.53 o
   0  -8   3     2281.43     2112.56     48.43 o
   1  -8   3     6413.03     6617.62    143.45 o
   2  -8   3     9459.90     9162.12    210.47 o
   3  -8   3      510.12      419.41     39.20 o
   4  -8   3     1250.47     1155.59     41.66 o
   5  -8   3    11329.60    11364.05    258.94 o
   6  -8   3      525.60      522.82     35.36 o
   7  -8   3      171.35      118.34     30.55 o
   8  -8   3     2913.20     3031.69     96.68 o
   9  -8   3      104.00       98.62     25.33 o
  10  -8   3      128.58      127.74     43.03 o
  11  -8   3     1705.42     1663.73    191.23 o
 -10  -7   3     2763.15     3289.08    320.83 o
  -9  -7   3       92.62      105.31     16.92 o
  -8  -7   3     2000.75     2182.32    160.51 o
  -7  -7   3     5829.76     5895.87    354.42 o
  -6  -7   3      711.81      722.14     23.56 o
  -5  -7   3        5.24        6.82     12.67 o
  -4  -7   3     4069.86     4135.66     90.62 o
  -3  -7   3      129.58      157.79     22.36 o
  -2  -7   3      177.79      193.19     17.94 o
  -1  -7   3      300.61      284.19     17.76 o
   0  -7   3     5268.42     5505.78    154.43 o
   1  -7   3    32865.18    31344.45    683.28 o
   2  -7   3      869.56      779.56     48.47 o
   3  -7   3      450.10      512.24     44.91 o
   4  -7   3     1739.47     1680.72     52.17 o
   5  -7   3     3358.19     3102.75     79.20 o
   6  -7   3      364.22      343.00     29.51 o
   7  -7   3     1894.30     1749.97     57.97 o
   8  -7   3      853.93      740.57     39.69 o
   9  -7   3      653.34      575.48     34.78 o
  10  -7   3       49.93       41.40     19.45 o
  11  -7   3        2.03      -30.86     30.86 o
 -11  -6   3     5294.36     5376.48    482.24 o
 -10  -6   3      237.23      251.91     21.59 o
  -9  -6   3      406.80      396.87     32.78 o
  -8  -6   3      119.71      103.39     21.41 o
  -7  -6   3      102.42       87.96     12.18 o
  -6  -6   3     3456.68     3495.25    292.02 o
  -5  -6   3      488.64      502.82     35.67 o
  -4  -6   3        1.00       37.41     12.84 o
  -3  -6   3    10605.41    10880.88    193.76 o
  -2  -6   3      379.54      391.36     22.92 o
  -1  -6   3       30.64       50.75     19.16 o
   0  -6   3    18124.61    18295.47   1137.10 o
   1  -6   3    11519.11    10797.38    237.53 o
   2  -6   3     1350.18     1287.62     32.71 o
   3  -6   3       42.18       41.87     18.87 o
   4  -6   3       47.53       55.55     16.35 o
   5  -6   3      141.60      128.48     20.35 o
   6  -6   3      104.80       81.73     19.56 o
   7  -6   3     2408.58     2440.76     69.28 o
   8  -6   3     2191.48     2194.10    110.97 o
   9  -6   3     4367.10     4394.39    117.52 o
  10  -6   3      228.11      220.15     21.95 o
  11  -6   3      289.80      274.07     28.92 o
  12  -6   3     4145.61     4086.79    577.56 o
 -11  -5   3      548.61      627.74    110.55 o
 -10  -5   3     1279.53     1412.13     71.93 o
  -9  -5   3       15.32       47.18     14.70 o
  -8  -5   3       32.78       34.15     14.23 o
  -7  -5   3      324.70      309.44     28.68 o
  -6  -5   3     1300.93     1282.81     72.85 o
  -5  -5   3       30.57       45.62     10.88 o
  -4  -5   3    12845.44    12642.88   1075.96 o
  -3  -5   3    12365.46    12412.71    231.32 o
  -2  -5   3      283.19      288.37     14.24 o
  -1  -5   3     5192.14     5877.56    239.91 o
   0  -5   3    19605.84    19031.03    362.08 o
   1  -5   3      546.96      647.72     39.09 o
   2  -5   3     3968.20     3752.31     71.81 o
   3  -5   3     2936.23     2713.63     60.29 o
   4  -5   3      239.23      234.19     15.97 o
   5  -5   3      227.69      232.75     18.34 o
   6  -5   3      424.24      475.60     24.21 o
   7  -5   3      391.96      325.87     23.15 o
   8  -5   3    24229.09    25335.96    796.77 o
   9  -5   3     3031.07     3148.05     85.96 o
  10  -5   3      103.69       78.33     22.85 o
  11  -5   3     1231.92     1157.72     54.01 o
  12  -5   3      705.82      661.67     80.24 o
 -11  -4   3     1470.39     1702.40     89.53 o
 -10  -4   3     1985.40     2360.09     94.37 o
  -9  -4   3       20.46       51.58     15.13 o
  -8  -4   3     2577.57     2790.06    213.41 o
  -7  -4   3      195.41      207.18     14.27 o
  -6  -4   3       14.94        9.18     11.65 o
  -5  -4   3     5466.66     5391.26    470.01 o
  -4  -4   3    24230.75    24925.45    606.47 o
  -3  -4   3      751.35      681.11     23.85 o
  -2  -4   3     3283.08     3294.18     68.17 o
  -1  -4   3     2267.21     2284.83     46.71 o
   0  -4   3      693.66      826.29     32.79 o
   1  -4   3    10930.14    10477.50    211.72 o
   2  -4   3       26.70       29.48     12.75 o
   3  -4   3      142.06      137.79     25.92 o
   4  -4   3    12993.70    11547.63    229.62 o
   5  -4   3     1423.35     1202.98     40.29 o
   6  -4   3       36.71        1.12     13.09 o
   7  -4   3    11464.58    11259.93    381.06 o
   8  -4   3    15164.76    16179.71    410.04 o
   9  -4   3      266.65      253.52     26.59 o
  10  -4   3      602.96      581.76     39.83 o
  11  -4   3        4.85        9.18     19.63 o
  12  -4   3      200.79      194.02     31.52 o
  13  -4   3      676.33      695.30     63.42 o
 -11  -3   3     3073.83     3684.92    122.86 o
 -10  -3   3      366.89      359.91     49.04 o
  -9  -3   3      652.20      760.33     56.66 o
  -8  -3   3     6528.28     6824.94    292.97 o
  -7  -3   3      211.80      199.34     13.07 o
  -6  -3   3      203.40      192.56     13.03 o
  -5  -3   3     7230.92     7454.09    591.60 o
  -4  -3   3     2123.96     1742.78    134.24 o
  -3  -3   3    16087.18    14474.51   1158.77 o
  -2  -3   3     2149.83     2230.04     52.20 o
  -1  -3   3      189.10      234.35     11.49 o
   0  -3   3      645.29      697.94     20.16 o
   1  -3   3    10340.84     9586.36    184.96 o
   2  -3   3        0.11       10.60     18.41 o
   3  -3   3    30256.15    29134.19    543.47 o
   4  -3   3    26505.52    23937.51    460.27 o
   5  -3   3      432.64      462.18     20.31 o
   6  -3   3     1963.71     1865.49     56.13 o
   7  -3   3     7306.95     7058.60    179.37 o
   8  -3   3      371.23      354.95     25.58 o
   9  -3   3     4665.77     4911.62    106.55 o
  10  -3   3       85.74      124.41     22.22 o
  11  -3   3       13.47      -21.82     21.82 o
  12  -3   3       96.31       77.11     26.28 o
  13  -3   3        5.48       23.91     30.74 o
 -11  -2   3      375.04      382.15     33.64 o
 -10  -2   3      106.00       87.21     22.09 o
  -9  -2   3     4244.10     4964.81    174.01 o
  -8  -2   3     4165.00     4680.00    308.08 o
  -7  -2   3     1018.02     1057.29     79.64 o
  -6  -2   3     2374.94     2493.77     91.86 o
  -5  -2   3     3352.64     3389.14    140.52 o
  -4  -2   3    10463.84    10606.67    208.82 o
  -3  -2   3    26965.89    26220.03   2211.92 o
  -2  -2   3     1479.12     1376.80     49.81 o
  -1  -2   3     2594.97     2714.96     56.04 o
   0  -2   3     1937.40     2097.73     45.18 o
   1  -2   3      590.79      567.54     17.96 o
   2  -2   3     1897.42     1820.04     42.04 o
   3  -2   3    41523.96    39924.34    760.00 o
   4  -2   3     2568.97     2405.53     47.32 o
   5  -2   3     8019.56     7847.46    226.73 o
   6  -2   3      248.46      237.92     14.22 o
   7  -2   3      219.82      289.65     17.93 o
   8  -2   3     6288.04     6388.45    140.00 o
   9  -2   3     2838.99     2821.95     69.64 o
  10  -2   3        1.47        7.03     16.84 o
  11  -2   3     5926.84     6487.16    480.54 o
  12  -2   3     1806.23     1881.57     98.86 o
  13  -2   3       30.90        1.71     28.72 o
 -11  -1   3        1.06       -1.01     17.18 o
 -10  -1   3       36.77       60.53     19.85 o
  -9  -1   3     2886.85     3221.01    161.05 o
  -8  -1   3     2427.98     2648.36    121.25 o
  -7  -1   3    11729.51    12504.11    643.26 o
  -6  -1   3      878.16      870.67     43.74 o
  -5  -1   3       45.94       24.01      9.33 o
  -4  -1   3    14116.81    13912.64    647.68 o
  -3  -1   3     6909.00     6438.87    221.06 o
  -2  -1   3      168.25      231.88     11.98 o
  -1  -1   3    30367.75    30634.55    620.29 o
   0  -1   3     4178.92     4654.77     89.21 o
   1  -1   3       25.93       34.64      9.78 o
   2  -1   3     1126.32     1077.34     22.36 o
   3  -1   3     4661.09     4237.82     77.32 o
   4  -1   3    25052.22    23718.83    420.21 o
   5  -1   3    18783.55    17174.02    312.83 o
   6  -1   3       81.33       96.76     11.90 o
   7  -1   3      529.06      584.94     19.26 o
   8  -1   3     2245.27     2456.83     66.09 o
   9  -1   3       25.43       30.60     13.84 o
  10  -1   3     2357.06     2304.43    291.43 o
  11  -1   3     9762.52    10644.88    810.46 o
  12  -1   3       42.14       25.98     20.50 o
  13  -1   3      894.44      988.51    119.71 o
 -11   0   3      449.16      474.55     29.47 o
 -10   0   3      427.98      396.11     28.81 o
  -9   0   3       26.72       40.02     22.94 o
  -8   0   3    16354.25    18267.90    784.85 o
  -7   0   3     4217.79     4464.88    215.61 o
  -6   0   3       93.77       53.21     10.35 o
  -5   0   3      133.16      167.96     14.82 o
  -4   0   3     1379.43     1366.23     62.70 o
  -3   0   3       10.92       63.64     14.28 o
  -2   0   3     8275.20     8213.83    140.83 o
  -1   0   3    13828.51    13574.14    558.39 o
   0   0   3       16.55       43.82     11.60 o
   1   0   3      186.59      118.81      7.23 o
   2   0   3     1769.06     1684.85    135.55 o
   3   0   3     3951.62     3644.85     71.86 o
   4   0   3    56214.50    52912.05   1297.52 o
   5   0   3     3335.32     3367.52     81.50 o
   6   0   3     2757.01     2455.41     54.31 o
   7   0   3     2776.25     2692.13     57.50 o
   8   0   3       19.09       40.80     11.56 o
   9   0   3        4.44       -1.90     13.69 o
  10   0   3     9911.83    10085.45    678.19 o
  11   0   3     1876.75     1880.60    108.99 o
  12   0   3     3149.59     3343.12    422.47 o
  13   0   3      493.96      575.90     51.51 o
  14   0   3        7.90       12.69     31.92 o
 -11   1   3      609.00      521.57     36.31 o
 -10   1   3        2.82       22.03     24.87 o
  -9   1   3     3119.46     3430.23    146.16 o
  -8   1   3    11075.66    11960.30    581.29 o
  -7   1   3        4.63       -4.64     10.73 o
  -6   1   3      143.38      154.02     12.87 o
  -5   1   3     4265.22     4380.77    199.37 o
  -4   1   3      104.55       90.76     13.73 o
  -3   1   3      762.94      827.87     24.94 o
  -2   1   3     2748.42     2610.62     54.42 o
  -1   1   3       17.36       24.74      7.58 o
   0   1   3   107906.70   128507.87   2383.92 o
   1   1   3     3209.95     3403.91     65.66 o
   2   1   3     6670.63     6899.24    131.37 o
   3   1   3    19079.49    17494.86   1531.58 o
   4   1   3    41464.89    38916.97   1738.11 o
   5   1   3      234.26      253.79     10.82 o
   6   1   3    10169.28     9712.34    394.25 o
   7   1   3     1467.52     1309.63     69.45 o
   8   1   3      426.91      433.97     27.40 o
   9   1   3      636.56      637.20     29.93 o
  10   1   3     1172.70     1314.25     63.45 o
  11   1   3     5607.78     6467.72    551.04 o
  12   1   3     7214.06     8266.84    755.57 o
  13   1   3       11.84        2.21     18.29 o
  14   1   3       27.23       15.29     32.17 o
 -11   2   3        0.35        3.14     25.56 o
 -10   2   3       57.32       61.10     22.31 o
  -9   2   3     2262.83     2346.56    152.53 o
  -8   2   3      758.00      779.89     34.05 o
  -7   2   3     1307.45     1293.54     39.56 o
  -6   2   3     1407.77     1375.79     62.27 o
  -5   2   3      677.83      716.30     27.37 o
  -4   2   3     1269.85     1220.54     37.96 o
  -3   2   3     1198.96     1329.78     31.02 o
  -2   2   3       39.28       30.23     12.68 o
  -1   2   3    39987.88    44199.46    869.39 o
   0   2   3    49706.31    52414.30    996.16 o
   1   2   3     2168.38     2196.65     45.35 o
   2   2   3     3380.25     3349.03     71.61 o
   3   2   3      615.02      573.69     70.10 o
   4   2   3     1084.16     1028.28     39.36 o
   5   2   3      114.84      147.01     17.54 o
   6   2   3    11855.57    11468.29    557.72 o
   7   2   3       26.27       32.30      6.70 o
   8   2   3     3735.89     3739.95    252.89 o
   9   2   3      374.20      478.36     41.06 o
  10   2   3     1454.32     1588.23     97.54 o
  11   2   3    13387.39    15272.38   1129.54 o
  12   2   3     1235.11     1587.18    261.03 o
  13   2   3       30.61       42.38     16.51 o
  14   2   3      446.40      299.07     81.52 o
 -11   3   3      668.18      632.17     43.47 o
 -10   3   3       18.56        7.49     23.64 o
  -9   3   3      355.93      329.20     28.55 o
  -8   3   3     1392.66     1327.43     44.76 o
  -7   3   3      394.97      368.16     23.14 o
  -6   3   3      246.83      193.16     20.26 o
  -5   3   3    12540.94    13145.08    767.14 o
  -4   3   3     8860.12     9632.67    185.37 o
  -3   3   3      934.09      946.24     34.32 o
  -2   3   3    11130.35    12112.94    273.99 o
  -1   3   3    59697.52    64551.48   1220.05 o
   0   3   3     3510.61     3399.00     72.89 o
   1   3   3      824.87      972.58     25.34 o
   2   3   3     3823.69     4243.75     81.79 o
   3   3   3     3621.49     3951.28     80.56 o
   4   3   3      205.19      178.11      9.59 o
   5   3   3     7535.46     7098.04    691.35 o
   6   3   3     5941.68     5522.97   1050.49 o
   7   3   3    30049.63    27461.84   2729.69 o
   8   3   3     5553.75     5270.93    531.04 o
   9   3   3      284.48      301.52     26.71 o
  10   3   3     3908.45     4439.21    258.58 o
  11   3   3     3226.12     3698.76    212.76 o
  12   3   3      242.49      260.68     20.83 o
  13   3   3      637.24      698.90     57.84 o
  14   3   3      406.63      440.39     94.57 o
 -11   4   3     1003.15      923.71     52.32 o
 -10   4   3       24.66       24.05     24.07 o
  -9   4   3      217.14      200.67     23.95 o
  -8   4   3      615.07      587.04     37.23 o
  -7   4   3        7.00       38.57     20.78 o
  -6   4   3     5849.50     6438.15    134.17 o
  -5   4   3    29562.61    31622.91    646.42 o
  -4   4   3      178.78      115.57     15.46 o
  -3   4   3     3409.85     3726.72     72.63 o
  -2   4   3    10365.05    11359.04    195.91 o
  -1   4   3      855.34      962.25     24.27 o
   0   4   3    15249.21    16340.95    297.82 o
   1   4   3     1774.36     2228.49     49.12 o
   2   4   3     1217.13     1185.23     25.15 o
   3   4   3     3454.08     3552.61     75.94 o
   4   4   3      135.27      172.24     12.73 o
   5   4   3       48.22       56.10     27.17 o
   6   4   3    30309.87    23408.96    620.19 o
   7   4   3    14932.84    11342.32    323.43 o
   8   4   3      282.61      273.82     60.08 o
   9   4   3      158.17      125.08     24.63 o
  10   4   3      144.46       97.70     38.73 o
  11   4   3      274.67      210.11     41.29 o
  12   4   3       96.02      109.17     60.51 o
  13   4   3      921.04      827.97     74.08 o
 -11   5   3      119.20      147.18     40.07 o
 -10   5   3      671.93      577.28     43.45 o
  -9   5   3     1687.09     1755.30     61.47 o
  -8   5   3       20.26       33.90     22.24 o
  -7   5   3      314.20      302.46     26.19 o
  -6   5   3    13302.17    14441.39    305.22 o
  -5   5   3     6856.31     7077.21    154.65 o
  -4   5   3     3639.88     3913.10     82.21 o
  -3   5   3      889.81     1076.83     49.22 o
  -2   5   3      163.88      130.56     16.20 o
  -1   5   3     2847.88     2872.90     58.39 o
   0   5   3    10941.49    11047.46    205.05 o
   1   5   3      316.49      435.87     44.03 o
   2   5   3    30126.26    33127.96    656.57 o
   3   5   3    16200.60    16688.14    329.85 o
   4   5   3      959.29      922.57     26.31 o
   5   5   3     1802.49     1410.74     71.98 o
   6   5   3    22405.27    17113.14    503.01 o
   7   5   3        0.88        6.47     18.79 o
   8   5   3     2143.04     1716.89     63.42 o
   9   5   3      246.47      187.37     35.73 o
  10   5   3       55.53       50.13     31.71 o
  11   5   3      187.69      155.23     68.63 o
  12   5   3       82.63       21.50     53.53 o
  13   5   3       88.79       76.13     55.83 o
 -10   6   3     4615.66     4739.93    200.97 o
  -9   6   3     2237.25     2197.64     77.04 o
  -8   6   3       45.61       99.44     36.76 o
  -7   6   3     1418.79     1492.87     52.67 o
  -6   6   3     3262.06     3257.58     88.50 o
  -5   6   3     3122.45     3164.81     79.26 o
  -4   6   3     7156.44     7358.58    161.41 o
  -3   6   3       70.41       62.74     15.76 o
  -2   6   3      144.95      164.37     33.67 o
  -1   6   3     1351.55     1485.60     40.41 o
   0   6   3      467.57      491.77     18.60 o
   1   6   3     3065.83     3343.90    114.65 o
   2   6   3    38787.72    41185.75   1229.07 o
   3   6   3     5908.69     5313.33    555.71 o
   4   6   3     2461.24     2271.65    133.22 o
   5   6   3     2633.41     2477.16    247.55 o
   6   6   3      837.45      756.36     34.46 o
   7   6   3     8846.95     7124.89    318.48 o
   8   6   3     2368.05     1986.37     68.78 o
   9   6   3       42.34       43.42     39.34 o
  10   6   3     2608.62     2153.86    102.79 o
  11   6   3      284.76      247.54     36.44 o
  12   6   3        0.61       -4.28     39.57 o
  13   6   3     2383.54     2234.73    275.72 o
 -10   7   3     3569.64     3451.56    210.78 o
  -9   7   3       63.84       50.22     32.76 o
  -8   7   3     1600.97     1534.13     63.49 o
  -7   7   3      361.07      321.89     30.72 o
  -6   7   3      988.53      982.02     42.30 o
  -5   7   3    10053.70     9867.78    230.72 o
  -4   7   3     1156.27     1037.39     33.03 o
  -3   7   3     1013.66     1054.37     37.27 o
  -2   7   3    12274.75    12404.05    250.91 o
  -1   7   3      913.40     1010.87     41.17 o
   0   7   3        8.20        6.52      9.52 o
   1   7   3    17058.48    16479.33   1250.84 o
   2   7   3     8334.69     7896.66    589.30 o
   3   7   3     6825.15     6429.11    495.95 o
   4   7   3     5838.04     5981.02    542.19 o
   5   7   3     1414.16     1482.79     92.62 o
   6   7   3     2461.90     2022.29    105.24 o
   7   7   3     4767.24     3968.36    349.40 o
   8   7   3      506.42      380.79     50.21 o
   9   7   3     2169.88     1945.13     95.83 o
  10   7   3     6098.46     5472.40    214.97 o
  11   7   3       25.26      -48.68     48.68 o
  12   7   3      387.94      361.04    104.19 o
  13   7   3     2207.40     1885.95    130.82 o
  -9   8   3     4400.62     4542.71    206.37 o
  -8   8   3     1579.95     1509.09     77.52 o
  -7   8   3       94.08       43.56     23.62 o
  -6   8   3     1285.61     1218.72     54.40 o
  -5   8   3     2451.66     2463.46     65.98 o
  -4   8   3      179.47      156.31     24.45 o
  -3   8   3     9774.85    10035.32    213.35 o
  -2   8   3    13285.88    13769.17    283.90 o
  -1   8   3      248.80      225.16     16.95 o
   0   8   3      814.91      825.90     61.51 o
   1   8   3     4131.74     4109.15    175.10 o
   2   8   3     7368.06     7825.85    323.89 o
   3   8   3    19784.12    19323.12   1659.34 o
   4   8   3      280.81      275.33     20.39 o
   5   8   3      748.68      846.93     45.26 o
   6   8   3       44.39       79.50     13.15 o
   7   8   3       62.56       42.86     40.57 o
   8   8   3       24.23        3.77     47.54 o
   9   8   3     9673.11     8574.02    632.22 o
  10   8   3     1524.18     1109.34     72.04 o
  11   8   3      752.13      687.93     84.89 o
  12   8   3      403.89      374.73     52.31 o
  -9   9   3     5537.90     5806.18    326.84 o
  -8   9   3      174.82      157.12     41.46 o
  -7   9   3      413.33      363.43     34.34 o
  -6   9   3        0.96        8.95     32.24 o
  -5   9   3        0.33      -23.93     25.07 o
  -4   9   3       82.14       10.41     26.49 o
  -3   9   3     9549.01     9327.88    210.77 o
  -2   9   3       22.35       22.67     20.54 o
  -1   9   3    12548.82    12505.95    274.94 o
   0   9   3     1769.70     1765.53     48.68 o
   1   9   3      135.35      138.85     14.72 o
   2   9   3    13636.36    13445.71    545.21 o
   3   9   3     4408.79     4409.02    157.41 o
   4   9   3       33.88       48.64     10.97 o
   5   9   3     6935.84     7302.35    424.59 o
   6   9   3     1229.95     1261.98     91.45 o
   7   9   3      523.14      403.95     62.82 o
   8   9   3     1967.18     1699.07     75.53 o
   9   9   3     4742.22     4230.59    193.91 o
  10   9   3     2197.95     1922.30    116.26 o
  11   9   3     2671.23     2422.14    124.19 o
  12   9   3      113.72      182.65    134.77 o
  -8  10   3       75.84       24.87     42.78 o
  -7  10   3     1302.67     1254.91     83.16 o
  -6  10   3       26.24       33.87     33.02 o
  -5  10   3       27.23       32.23     25.25 o
  -4  10   3        8.13       25.57     24.09 o
  -3  10   3      153.28      141.82     35.56 o
  -2  10   3    18475.27    19295.94    434.21 o
  -1  10   3     7904.88     7972.50    203.60 o
   0  10   3       95.93      118.62     22.15 o
   1  10   3      714.62      661.73     44.98 o
   2  10   3     3112.42     3114.72     75.38 o
   3  10   3      454.04      514.26     20.15 o
   4  10   3     1058.82     1230.24     45.64 o
   5  10   3     6699.10     7067.46    571.03 o
   6  10   3      222.73      218.40     20.55 o
   7  10   3      741.60      623.58     58.95 o
   8  10   3     1190.23      994.40    262.20 o
   9  10   3      895.45      672.50     78.02 o
  10  10   3     6816.26     6285.99    327.47 o
  11  10   3      614.21      551.51    139.41 o
  -8  11   3        6.50       14.54     67.22 o
  -7  11   3      172.81       88.12     98.88 o
  -6  11   3     2469.89     2396.93    120.75 o
  -5  11   3      683.04      672.17     42.22 o
  -4  11   3        2.75       25.30     22.52 o
  -3  11   3     3175.08     3153.33    100.85 o
  -2  11   3    10688.55    10552.89    294.35 o
  -1  11   3        3.21      -19.40     19.40 o
   0  11   3      511.71      546.71     30.97 o
   1  11   3       30.18       21.45     19.25 o
   2  11   3      207.35      214.75     21.46 o
   3  11   3       26.74       34.46     14.12 o
   4  11   3     2856.24     2894.62    121.13 o
   5  11   3       24.16       21.96     21.09 o
   6  11   3     4848.45     5575.93    303.01 o
   7  11   3     1045.83     1052.06     48.24 o
   8  11   3       22.05      -37.39     52.39 o
   9  11   3     4502.70     3742.02    265.40 o
  10  11   3     2984.82     2751.96    143.40 o
  11  11   3        3.19       27.06     70.82 o
  -7  12   3     1769.37     1735.54    132.01 o
  -6  12   3     5693.75     6163.11    245.90 o
  -5  12   3      313.80      320.33     77.28 o
  -4  12   3       83.77       90.12     31.42 o
  -3  12   3     3786.13     3615.16    108.56 o
  -2  12   3     1208.03     1258.56     50.83 o
  -1  12   3      944.71      874.03     43.30 o
   0  12   3      481.15      441.43     32.88 o
   1  12   3        2.69       38.27     23.60 o
   2  12   3        3.05       -8.32     16.79 o
   3  12   3      183.66      189.94     20.07 o
   4  12   3       37.91       36.35     16.78 o
   5  12   3     7682.05     8846.75    510.15 o
   6  12   3     5381.45     6117.48    301.92 o
   7  12   3        3.67        5.41      9.60 o
   8  12   3      285.52      187.36     76.04 o
   9  12   3     1469.28     1130.34    160.33 o
  10  12   3       45.39       33.61     86.26 o
  -6  13   3     1741.43     1690.33    119.45 o
  -5  13   3       80.89       59.62    104.43 o
  -4  13   3      113.92       36.34     49.22 o
  -3  13   3      875.51      798.50     51.66 o
  -2  13   3     1253.04     1322.93     56.68 o
  -1  13   3      178.80      154.54     31.27 o
   0  13   3      283.72      293.28     29.85 o
   1  13   3     1015.39      999.33     87.58 o
   2  13   3     1459.94     1551.36    113.20 o
   3  13   3      482.82      484.35     32.80 o
   4  13   3     2587.08     3024.53     81.41 o
   5  13   3     9354.41    10769.85    475.65 o
   6  13   3      726.43      710.69     29.74 o
   7  13   3      256.63      288.93     34.96 o
   8  13   3       45.34       43.57     76.91 o
   9  13   3        2.44       17.65     66.71 o
  -4  14   3        3.08       17.08     43.45 o
  -3  14   3        2.76       47.89    107.51 o
  -2  14   3      974.16      895.84     69.38 o
  -1  14   3        1.70       -3.93     25.89 o
   0  14   3     1489.67     1572.22     93.36 o
   1  14   3     8562.66     9658.01    387.08 o
   2  14   3     1386.75     1439.41     62.44 o
   3  14   3      164.06      188.87     30.17 o
   4  14   3     3436.79     3982.92    397.23 o
   5  14   3     1033.64     1158.00     55.11 o
   6  14   3     1488.94     1680.60     92.25 o
   7  14   3        2.26       52.30     21.47 o
   8  14   3      103.80      122.24     67.56 o
  -3  15   3      354.04      395.06     69.38 o
  -2  15   3       65.38       35.01     55.50 o
  -1  15   3       47.92       22.54     38.75 o
   0  15   3     5108.14     6073.73    301.15 o
   1  15   3     3097.99     3305.50    132.81 o
   2  15   3      173.61      193.18     53.68 o
   3  15   3      467.78      510.21     38.96 o
   4  15   3      284.40      331.97     35.06 o
   5  15   3      485.79      583.02     56.87 o
   6  15   3     1182.14     1262.71     75.57 o
   1  16   3      585.85      573.72     64.33 o
   2  16   3     1960.39     2153.78     99.97 o
   3  16   3        7.29       44.43     35.26 o
  -2 -14   4     3525.60     3558.22    158.97 o
  -1 -14   4     2616.24     2627.64    132.48 o
   0 -14   4       18.10       22.98     45.50 o
   1 -14   4       12.85      -31.74     31.74 o
   2 -14   4      286.10      330.61     48.12 o
   3 -14   4       63.24       71.45     57.33 o
  -4 -13   4      181.39      140.11     31.21 o
  -3 -13   4     1064.26     1113.02     52.19 o
  -2 -13   4     4796.31     4968.59    168.35 o
  -1 -13   4      227.96      232.26     35.13 o
   0 -13   4        4.60       -9.43     29.24 o
   1 -13   4      561.58      524.97     38.84 o
   2 -13   4       66.15       33.56     40.73 o
   3 -13   4      140.41      126.85     44.03 o
   4 -13   4      846.30      973.10     63.36 o
   5 -13   4        0.23       11.83     58.94 o
   6 -13   4     2520.87     2553.89    162.55 o
  -6 -12   4     4701.96     4569.34    407.56 o
  -5 -12   4      867.27      876.29     43.15 o
  -4 -12   4        5.82       25.49     29.79 o
  -3 -12   4     1539.17     1494.13     61.30 o
  -2 -12   4      793.68      753.58     40.57 o
  -1 -12   4      659.61      590.55     48.55 o
   0 -12   4      483.03      492.22     32.26 o
   1 -12   4      574.98      489.61     36.70 o
   2 -12   4      309.59      329.35     41.78 o
   3 -12   4      387.41      384.12     34.38 o
   4 -12   4      360.14      323.17     33.41 o
   5 -12   4     3968.84     4229.84    213.98 o
   6 -12   4     6187.75     6488.98    302.93 o
   7 -12   4      140.01      258.95    108.58 o
  -7 -11   4     4988.66     4977.71    438.49 o
  -6 -11   4     3049.37     3338.66    165.48 o
  -5 -11   4      111.19      103.06     26.45 o
  -4 -11   4       13.54      -10.68     21.30 o
  -3 -11   4       45.66       50.73     35.71 o
  -2 -11   4       51.63       63.08     26.35 o
  -1 -11   4      329.36      280.45     23.44 o
   0 -11   4      110.85       99.88     24.08 o
   1 -11   4     2241.69     2269.20     76.10 o
   2 -11   4     5708.50     6060.32    213.16 o
   3 -11   4      153.64      124.58     28.59 o
   4 -11   4     1053.01     1021.00     45.87 o
   5 -11   4     9378.53     9566.86    329.51 o
   6 -11   4     1187.16     1203.67     86.60 o
   7 -11   4      420.39      401.03     80.63 o
   8 -11   4      160.39      130.33     62.39 o
  -8 -10   4     1138.66     1065.92     58.34 o
  -7 -10   4     2295.71     2403.67    187.06 o
  -6 -10   4      547.30      518.71     52.54 o
  -5 -10   4     1275.75     1316.16     49.88 o
  -4 -10   4      197.45      193.98     23.26 o
  -3 -10   4        0.24      -19.75     19.75 o
  -2 -10   4       54.99       70.09     22.32 o
  -1 -10   4      161.09      175.54     23.59 o
   0 -10   4     1994.92     1950.01     64.89 o
   1 -10   4    12050.11    13737.02   1002.96 o
   2 -10   4      887.91      901.80     57.93 o
   3 -10   4      538.99      505.82     37.87 o
   4 -10   4     2166.17     2218.46     69.00 o
   5 -10   4     2394.27     2165.50     72.51 o
   6 -10   4      998.75      905.71     50.51 o
   7 -10   4        4.10       40.48     29.04 o
   8 -10   4      360.89      317.87     60.99 o
   9 -10   4       69.83       72.59     38.15 o
  -8  -9   4      210.07      218.80     25.60 o
  -7  -9   4        2.00       -1.85     17.77 o
  -6  -9   4     3212.12     3217.46    133.53 o
  -5  -9   4      692.65      624.79     26.74 o
  -4  -9   4       68.86       82.77     32.56 o
  -3  -9   4     2158.90     2161.21     64.77 o
  -2  -9   4      218.06      219.46     26.80 o
  -1  -9   4      307.96      336.40     26.87 o
   0  -9   4     7976.80     8335.40    332.03 o
   1  -9   4    10515.76    10120.30    243.40 o
   2  -9   4     1847.17     1683.37     55.76 o
   3  -9   4      206.16      227.14     26.55 o
   4  -9   4      108.77       92.34     22.33 o
   5  -9   4      588.20      577.39     31.95 o
   6  -9   4     2855.10     2766.05     76.58 o
   7  -9   4      169.90      178.17     26.27 o
   8  -9   4     1289.31     1178.42     53.88 o
   9  -9   4     2512.53     2776.92    132.64 o
  10  -9   4      188.82      239.28     62.67 o
  -9  -8   4      742.29      761.97     54.14 o
  -8  -8   4      264.81      283.21     22.28 o
  -7  -8   4      809.33      766.85     47.61 o
  -6  -8   4     3810.37     3925.95    147.55 o
  -5  -8   4      236.65      247.99     16.73 o
  -4  -8   4     2418.94     2512.81     73.67 o
  -3  -8   4     3049.16     3093.94     73.03 o
  -2  -8   4        6.32      -10.99     20.22 o
  -1  -8   4     1098.64     1158.57     43.69 o
   0  -8   4    10074.58    10293.21    415.17 o
   1  -8   4      294.09      299.41     19.79 o
   2  -8   4     6981.48     6390.45    202.64 o
   3  -8   4      311.04      261.42     42.51 o
   4  -8   4      476.77      390.07     42.59 o
   5  -8   4     1159.20     1046.82     40.74 o
   6  -8   4       24.63       11.35     26.83 o
   7  -8   4      298.32      280.64     29.64 o
   8  -8   4    10980.38    11565.24    324.58 o
   9  -8   4     2566.97     2817.78    101.50 o
  10  -8   4      494.21      482.16     62.06 o
  11  -8   4      618.64      514.32    100.96 o
  -9  -7   4       23.91       46.66     18.76 o
  -8  -7   4      218.86      240.93     20.27 o
  -7  -7   4       90.99       98.61     14.14 o
  -6  -7   4        2.27       12.25     14.46 o
  -5  -7   4       21.31       34.78     25.06 o
  -4  -7   4    10674.52    11284.89    260.70 o
  -3  -7   4      501.78      494.80     20.29 o
  -2  -7   4     1330.29     1395.54     35.84 o
  -1  -7   4      794.37      819.36     38.22 o
   0  -7   4      372.57      354.61     24.30 o
   1  -7   4    17116.71    16438.47    429.68 o
   2  -7   4     3395.87     3094.10     68.53 o
   3  -7   4       31.99       25.22     16.36 o
   4  -7   4     4631.46     4502.27    109.84 o
   5  -7   4     1064.37     1144.13     85.18 o
   6  -7   4      277.60      230.30     22.81 o
   7  -7   4     4525.58     4416.28    117.35 o
   8  -7   4     7793.72     8339.91    188.11 o
   9  -7   4      875.71      800.34     44.66 o
  10  -7   4     1072.60     1074.29     48.52 o
  11  -7   4       25.54       61.40     29.68 o
  12  -7   4      178.09      127.83     46.39 o
 -10  -6   4      657.46      688.89     44.65 o
  -9  -6   4       25.66       30.49     17.28 o
  -8  -6   4     2088.83     2205.83     69.13 o
  -7  -6   4       38.24       47.70     16.38 o
  -6  -6   4       53.95       38.97     12.63 o
  -5  -6   4     3818.73     3858.59    342.08 o
  -4  -6   4     2529.53     2513.35    253.38 o
  -3  -6   4    11764.75    12067.28    230.69 o
  -2  -6   4     9095.20     9316.85    199.94 o
  -1  -6   4       64.21       50.32     11.87 o
   0  -6   4     1324.88     1359.21     47.54 o
   1  -6   4    10086.74     9541.95    185.60 o
   2  -6   4      518.36      477.69     20.10 o
   3  -6   4     7458.27     7455.14    156.03 o
   4  -6   4    13734.14    12822.08    257.00 o
   5  -6   4       69.29       68.21     17.70 o
   6  -6   4     1480.73     1416.28     42.88 o
   7  -6   4     4109.49     4034.35    107.43 o
   8  -6   4       45.96       68.10     31.45 o
   9  -6   4     7315.09     7807.56    270.73 o
  10  -6   4      497.45      504.33     33.24 o
  11  -6   4       83.63       54.42     26.28 o
  12  -6   4       16.37       46.41     36.00 o
 -10  -5   4      288.34      291.26     27.47 o
  -9  -5   4     1060.55     1070.00     69.93 o
  -8  -5   4      974.07      992.22     79.99 o
  -7  -5   4      620.95      617.79     43.25 o
  -6  -5   4     1944.23     1956.22    144.46 o
  -5  -5   4      845.44      769.18     55.88 o
  -4  -5   4     7363.93     7659.50    166.34 o
  -3  -5   4    26372.78    27456.57    566.30 o
  -2  -5   4     2557.90     2755.09     59.54 o
  -1  -5   4      455.10      399.38     20.50 o
   0  -5   4      220.24      242.37     13.92 o
   1  -5   4      106.00       89.02     12.75 o
   2  -5   4      106.48      119.96     16.83 o
   3  -5   4    12671.06    12264.57    232.69 o
   4  -5   4       15.42       13.76     11.75 o
   5  -5   4     7970.14     7460.36    162.65 o
   6  -5   4      741.13      609.54     27.16 o
   7  -5   4        0.00       32.67     20.54 o
   8  -5   4     9462.56    10100.43    301.13 o
   9  -5   4     5483.88     5531.08    140.13 o
  10  -5   4      111.67      109.82     28.75 o
  11  -5   4     1534.40     1671.21     58.38 o
  12  -5   4      210.25      214.65     30.83 o
 -10  -4   4      214.94      275.01     26.43 o
  -9  -4   4     1845.58     2053.46     68.13 o
  -8  -4   4     1755.62     1949.00     72.75 o
  -7  -4   4     9565.80    10362.43    711.85 o
  -6  -4   4     1030.59     1038.33     43.44 o
  -5  -4   4       90.27      112.17     14.25 o
  -4  -4   4    15964.51    15859.94   1289.90 o
  -3  -4   4     4102.48     3871.52     88.04 o
  -2  -4   4       62.40       56.96     10.52 o
  -1  -4   4     7638.77     7688.08    142.16 o
   0  -4   4      514.96      497.16     17.67 o
   1  -4   4        4.83        2.91     11.89 o
   2  -4   4      753.64      907.03     36.39 o
   3  -4   4     3191.03     3150.72     91.71 o
   4  -4   4    16636.18    15642.64    296.84 o
   5  -4   4    24587.42    23418.04    428.77 o
   6  -4   4      588.09      579.80     43.05 o
   7  -4   4     1006.16     1040.74     44.91 o
   8  -4   4     4714.78     4887.69    105.19 o
   9  -4   4      725.32      662.29     33.50 o
  10  -4   4      168.87      175.82     27.74 o
  11  -4   4     5168.09     5423.59    253.74 o
  12  -4   4        0.43       15.69     26.86 o
  13  -4   4      540.77      503.74     56.15 o
 -11  -3   4       15.75      -19.92     35.96 o
 -10  -3   4       31.93       25.91     22.89 o
  -9  -3   4       15.25       13.60     17.03 o
  -8  -3   4    11340.57    12345.44    636.31 o
  -7  -3   4     7183.09     7811.60    218.50 o
  -6  -3   4       92.33       80.86     13.12 o
  -5  -3   4      698.06      608.15     42.49 o
  -4  -3   4     2097.86     1975.36     43.57 o
  -3  -3   4      917.55      933.53     25.03 o
  -2  -3   4      394.54      449.33     21.87 o
  -1  -3   4     9059.73     9518.46    187.16 o
   0  -3   4     7825.56     8389.24    169.03 o
   1  -3   4     3622.63     3920.54     82.82 o
   2  -3   4      654.43      596.09     21.82 o
   3  -3   4    12563.90    12621.02    258.62 o
   4  -3   4    48943.83    47671.29    880.42 o
   5  -3   4     6528.48     6615.92    260.44 o
   6  -3   4      140.37      139.04     14.36 o
   7  -3   4       65.05       72.27     14.94 o
   8  -3   4      112.21      132.47     24.54 o
   9  -3   4      392.87      406.47     29.97 o
  10  -3   4     1252.83     1293.06     45.47 o
  11  -3   4      729.56      686.40     44.43 o
  12  -3   4     3345.65     3397.98    231.57 o
  13  -3   4      994.59     1125.61     91.42 o
 -11  -2   4      360.38      415.95     37.12 o
 -10  -2   4      140.89      107.49     26.24 o
  -9  -2   4     2421.29     2779.94    142.90 o
  -8  -2   4     9193.40     9870.87    373.08 o
  -7  -2   4        2.43       45.31     13.15 o
  -6  -2   4     1625.28     1764.92     68.81 o
  -5  -2   4       55.73       66.57     12.21 o
  -4  -2   4       12.62       19.96     10.26 o
  -3  -2   4     8152.37     8871.68    158.50 o
  -2  -2   4      174.26      175.08      9.49 o
  -1  -2   4      669.58      737.95     38.72 o
   0  -2   4    38127.50    39325.29    789.36 o
   1  -2   4     2415.54     2424.15     54.79 o
   2  -2   4      575.33      526.28     22.91 o
   3  -2   4    11979.76    11935.05    244.13 o
   4  -2   4     9242.41     8386.53    169.53 o
   5  -2   4     1150.22     1008.78     26.10 o
   6  -2   4     3448.68     3428.51    101.65 o
   7  -2   4     2749.42     2554.32     52.39 o
   8  -2   4       23.02       22.36     16.00 o
   9  -2   4       75.38       63.38     15.77 o
  10  -2   4     1239.17     1333.27     54.02 o
  11  -2   4     6284.82     6374.14    350.87 o
  12  -2   4     8051.97     8491.02    696.19 o
  13  -2   4      203.59      193.69     24.27 o
 -11  -1   4       22.33       12.49     23.84 o
 -10  -1   4      375.93      492.32     53.84 o
  -9  -1   4     2104.24     2001.59    142.23 o
  -8  -1   4       47.02       66.16     14.70 o
  -7  -1   4     4266.85     4458.37    258.77 o
  -6  -1   4       25.97       17.97     13.77 o
  -5  -1   4      223.76      250.81     21.41 o
  -4  -1   4       12.26        8.33      9.28 o
  -3  -1   4       43.66       40.12      8.36 o
  -2  -1   4       89.87      146.20     14.56 o
  -1  -1   4    19754.71    18597.48    342.73 o
   0  -1   4    38481.93    41635.55    755.72 o
   1  -1   4       72.16      120.38      7.02 o
   2  -1   4     2426.32     2197.11     49.40 o
   3  -1   4     3265.43     2962.44     62.76 o
   4  -1   4     2251.82     2066.55     51.58 o
   5  -1   4     2745.06     2670.46     51.12 o
   6  -1   4     4154.72     4098.19    107.00 o
   7  -1   4     1901.75     1843.24     43.60 o
   8  -1   4     3525.55     3391.40     69.77 o
   9  -1   4        1.74       25.85     13.27 o
  10  -1   4      851.73      934.14     31.12 o
  11  -1   4    14066.04    14668.27   1444.92 o
  12  -1   4     1436.99     1554.70    188.65 o
  13  -1   4       38.07       69.39     26.44 o
  14  -1   4       27.99       46.91     36.78 o
 -11   0   4     1012.80     1052.27     68.81 o
 -10   0   4      540.47      510.03     34.42 o
  -9   0   4      272.37      306.88     22.15 o
  -8   0   4     2922.65     3194.55    153.92 o
  -7   0   4     3215.64     3187.57    149.71 o
  -6   0   4       58.27       29.95     13.31 o
  -5   0   4     8975.13     9436.68    268.38 o
  -4   0   4     8627.38     8754.14    202.93 o
  -3   0   4      257.84      256.66     10.67 o
  -2   0   4    10097.36    10271.59    372.26 o
  -1   0   4    50471.31    54811.64   1051.96 o
   0   0   4      814.05     1056.98     31.32 o
   1   0   4     8126.89     7293.06    142.48 o
   2   0   4     1504.86     1353.64     50.65 o
   3   0   4      822.95      810.35     18.68 o
   4   0   4     9312.44     8738.89    393.06 o
   5   0   4      452.46      396.60     20.22 o
   6   0   4     1300.57     1258.64     48.48 o
   7   0   4    28349.60    26951.45    628.66 o
   8   0   4     4208.30     4107.33    140.93 o
   9   0   4        3.83        4.69     13.53 o
  10   0   4     2864.23     3131.99    250.00 o
  11   0   4     3925.22     4315.02    369.88 o
  12   0   4      604.95      656.24     54.28 o
  13   0   4       15.02       16.64     19.50 o
  14   0   4      126.72      115.72     35.88 o
 -11   1   4     2302.67     2358.65     98.95 o
 -10   1   4        1.35      -26.17     26.17 o
  -9   1   4        3.60       -9.78     18.77 o
  -8   1   4     1135.01     1067.02     74.45 o
  -7   1   4      159.38      137.26     16.03 o
  -6   1   4     2520.87     2456.24    113.11 o
  -5   1   4    26878.50    28060.44    877.29 o
  -4   1   4      797.45      744.40     24.58 o
  -3   1   4     4119.13     4642.65    132.46 o
  -2   1   4     8067.03     8705.54    154.26 o
  -1   1   4     2156.87     2196.08     45.34 o
   0   1   4    35015.91    36851.01    678.71 o
   1   1   4       87.43      112.54     14.35 o
   2   1   4     1009.18      925.46     21.39 o
   3   1   4     3853.87     4237.92     83.69 o
   4   1   4      476.72      561.75     32.86 o
   5   1   4       69.95       94.38      7.21 o
   6   1   4    17973.53    16474.79    644.51 o
   7   1   4    14310.37    12614.28    416.98 o
   8   1   4       46.94       68.96     10.06 o
   9   1   4      450.46      475.34     24.73 o
  10   1   4      840.36      996.24     55.16 o
  11   1   4       64.53       68.74     17.16 o
  12   1   4     2547.20     2788.25    244.22 o
  13   1   4       77.13       86.49     19.71 o
  14   1   4      180.13      169.36     59.00 o
 -11   2   4      573.73      577.95     52.85 o
 -10   2   4      406.20      449.09     32.37 o
  -9   2   4     1761.74     1588.18     72.49 o
  -8   2   4        2.05        0.33     15.84 o
  -7   2   4      587.12      575.49     24.40 o
  -6   2   4    11424.99    12239.46    279.17 o
  -5   2   4     6815.21     6800.26    280.37 o
  -4   2   4     6739.84     6654.02    120.51 o
  -3   2   4     2476.50     2724.66     63.66 o
  -2   2   4     1712.34     1869.15     47.51 o
  -1   2   4    10300.60    10788.08    195.43 o
   0   2   4    38274.79    39725.93    717.62 o
   1   2   4     6776.31     7317.43    144.77 o
   2   2   4    24059.29    25433.21    513.11 o
   3   2   4    15945.58    14440.87   1412.51 o
   4   2   4     3169.74     3237.49    297.15 o
   5   2   4     2541.43     2627.38    164.48 o
   6   2   4    23633.44    21572.52   1096.11 o
   7   2   4      184.79      268.40     52.86 o
   8   2   4    10194.60    10214.74    734.45 o
   9   2   4      842.22      936.90     52.15 o
  10   2   4      455.13      457.03     25.26 o
  11   2   4     2244.94     2298.06    144.61 o
  12   2   4      574.23      601.53     39.58 o
  13   2   4      307.20      319.85     19.36 o
  14   2   4     3851.55     3562.93    243.72 o
 -11   3   4        3.35        9.25     31.28 o
 -10   3   4     1424.92     1522.74     62.25 o
  -9   3   4      780.32      775.99     38.43 o
  -8   3   4      102.20      124.96     21.53 o
  -7   3   4      380.37      388.34     29.47 o
  -6   3   4     1997.13     2006.46     69.77 o
  -5   3   4     9531.69    10292.20    199.04 o
  -4   3   4    18097.74    18111.21    582.95 o
  -3   3   4      510.06      511.52     20.91 o
  -2   3   4     1069.76     1211.43     52.14 o
  -1   3   4    11188.02    12336.37    232.83 o
   0   3   4     1865.84     2054.32     44.66 o
   1   3   4      908.81      825.25     24.62 o
   2   3   4    20295.86    21426.42    408.04 o
   3   3   4      204.04      152.66     10.65 o
   4   3   4     2782.24     2743.62    343.51 o
   5   3   4    12790.55    12645.98   1199.22 o
   6   3   4     2949.05     2858.21    164.30 o
   7   3   4    32413.62    33662.79   1688.77 o
   8   3   4    12580.16    13044.84    900.50 o
   9   3   4      208.09      218.01     20.11 o
  10   3   4      232.61      263.37     19.90 o
  11   3   4      232.36      252.57     19.05 o
  12   3   4       79.66       80.56     11.53 o
  13   3   4     1584.93     1905.74    116.77 o
  14   3   4     3788.57     3740.31    272.36 o
 -10   4   4     1539.93     1563.54     66.88 o
  -9   4   4      255.70      329.67     34.15 o
  -8   4   4     1026.27     1052.41     57.38 o
  -7   4   4       35.25       33.99     24.47 o
  -6   4   4      592.12      622.05     27.65 o
  -5   4   4    22456.10    23150.62   1207.21 o
  -4   4   4     4985.88     5162.76    274.99 o
  -3   4   4        2.19       19.83     12.61 o
  -2   4   4    12576.48    12745.18    237.35 o
  -1   4   4      485.77      633.81     21.72 o
   0   4   4     1637.27     1826.51     40.46 o
   1   4   4     3809.02     4095.12     77.64 o
   2   4   4    13330.37    13286.69    252.76 o
   3   4   4    13398.75    14307.33    285.84 o
   4   4   4     9535.32    10053.58    197.70 o
   5   4   4      729.57      911.51     39.84 o
   6   4   4     1088.32     1063.59    114.04 o
   7   4   4    20744.30    16516.22    561.21 o
   8   4   4       67.04       36.13     30.87 o
   9   4   4      508.28      449.47     36.15 o
  10   4   4     6425.85     5542.57    202.09 o
  11   4   4      562.98      384.50     63.62 o
  12   4   4      325.61      246.04     49.40 o
  13   4   4     3037.81     2731.02    126.59 o
  14   4   4       28.04      -24.52     68.44 o
 -10   5   4      114.14       25.05     51.18 o
  -9   5   4     6771.05     7489.05    165.93 o
  -8   5   4     2911.65     3053.26    107.69 o
  -7   5   4       21.03       34.68     18.07 o
  -6   5   4     1171.60     1154.33     41.20 o
  -5   5   4     5143.25     5156.72    127.96 o
  -4   5   4      160.09      175.55     14.64 o
  -3   5   4      933.62     1019.26     31.03 o
  -2   5   4     8145.53     8076.46    146.96 o
  -1   5   4      360.09      433.14     19.99 o
   0   5   4     2108.13     2206.82     49.87 o
   1   5   4     2673.47     2916.50     61.55 o
   2   5   4     8107.41     8684.62    160.26 o
   3   5   4    39621.68    42832.01   1025.15 o
   4   5   4     1304.97     1182.03     31.01 o
   5   5   4      371.79      384.19     14.24 o
   6   5   4      141.68      137.78     36.34 o
   7   5   4     1060.91      896.79     42.65 o
   8   5   4       17.56       28.51     34.66 o
   9   5   4     4616.77     3776.84    127.71 o
  10   5   4     1355.64     1104.99     58.80 o
  11   5   4     1385.63     1178.76     72.96 o
  12   5   4      988.12      715.32     68.67 o
  13   5   4      137.38      135.31     48.37 o
  14   5   4     2613.21     2749.20    171.49 o
 -10   6   4     3530.74     3679.67    172.40 o
  -9   6   4     8052.27     8131.94    231.47 o
  -8   6   4      198.10      218.05     33.70 o
  -7   6   4       10.64       25.40     22.83 o
  -6   6   4      266.73      186.15     29.59 o
  -5   6   4       99.52      117.12     18.19 o
  -4   6   4     2817.16     2670.24     68.99 o
  -3   6   4     1955.54     1693.20     66.69 o
  -2   6   4      596.44      648.42     50.26 o
  -1   6   4     9440.45     9439.82    206.58 o
   0   6   4     1016.50     1071.52     32.10 o
   1   6   4       50.56       62.29     10.97 o
   2   6   4    21100.35    21627.57    496.72 o
   3   6   4     8070.31     8229.43    161.67 o
   4   6   4      396.06      393.14     15.92 o
   5   6   4     3598.10     3283.33    283.10 o
   6   6   4     2047.02     1826.82    100.62 o
   7   6   4       58.57       54.94     22.67 o
   8   6   4      978.48      839.50    127.30 o
   9   6   4     4087.64     2998.71    162.91 o
  10   6   4     2550.90     1945.14     83.05 o
  11   6   4     4066.82     3637.15    165.48 o
  12   6   4      290.02      185.45     48.79 o
  13   6   4      105.67       86.87     42.99 o
  -9   7   4      569.74      664.96     82.42 o
  -8   7   4     1524.58     1496.82     57.68 o
  -7   7   4      108.71      155.65     35.18 o
  -6   7   4       92.21      120.18     30.66 o
  -5   7   4      157.61      159.29     23.26 o
  -4   7   4      257.13      245.99     26.73 o
  -3   7   4      298.00      358.27     25.29 o
  -2   7   4    28021.63    30357.35    609.86 o
  -1   7   4    16160.99    16940.88    333.32 o
   0   7   4      436.61      377.44     28.88 o
   1   7   4     3619.09     3910.28     91.76 o
   2   7   4    12429.50    12861.01    262.68 o
   3   7   4       11.48       19.38     11.46 o
   4   7   4       52.87       52.70      7.99 o
   5   7   4     3720.14     3730.51    150.78 o
   6   7   4      117.94      115.02     29.28 o
   7   7   4     1270.89      871.83     43.91 o
   8   7   4      779.06      543.33     73.17 o
   9   7   4      964.05      728.76     49.43 o
  10   7   4    16089.36    14312.21    500.41 o
  11   7   4     1928.12     1675.67    139.30 o
  12   7   4       10.43      122.78     48.27 o
  13   7   4      166.61      225.04     60.77 o
  -9   8   4      794.40      803.47     82.14 o
  -8   8   4      895.71      897.35     77.54 o
  -7   8   4        2.27       33.21     27.53 o
  -6   8   4     3995.30     3948.77    122.30 o
  -5   8   4      551.95      514.17     34.14 o
  -4   8   4       28.08       51.91     20.25 o
  -3   8   4     4244.56     4409.32    105.11 o
  -2   8   4    26081.50    26991.25    565.17 o
  -1   8   4      238.44      231.15     21.66 o
   0   8   4     2300.38     2393.36     88.92 o
   1   8   4      953.01     1072.34     83.61 o
   2   8   4      203.63      244.20     13.44 o
   3   8   4     7362.56     7464.22    627.40 o
   4   8   4      186.81      204.14     12.07 o
   5   8   4       13.98        8.89      8.87 o
   6   8   4    11172.68    10833.61    639.94 o
   7   8   4      547.53      470.68     53.12 o
   8   8   4        0.84       27.75     25.51 o
   9   8   4    11720.15     9972.08    387.21 o
  10   8   4     5857.54     4923.84    278.97 o
  11   8   4      147.61      119.82     37.90 o
  12   8   4       16.62       -9.74     38.06 o
  13   8   4        4.62       11.79     76.02 o
  -8   9   4       91.76       44.78     72.15 o
  -7   9   4     1375.89     1554.97    105.50 o
  -6   9   4     7393.20     7619.34    254.36 o
  -5   9   4       95.83       44.05     25.38 o
  -4   9   4      421.15      308.69     27.85 o
  -3   9   4     4958.03     4885.18    121.42 o
  -2   9   4     2170.04     2270.45     60.83 o
  -1   9   4     4669.21     4852.88    119.45 o
   0   9   4      454.09      479.96     17.30 o
   1   9   4        3.89        0.49     16.28 o
   2   9   4      459.71      464.71     25.77 o
   3   9   4     3060.55     3385.85    200.24 o
   4   9   4       37.69       63.24     11.28 o
   5   9   4    13680.97    14382.38    925.43 o
   6   9   4    15728.92    16485.12   1949.91 o
   7   9   4      128.78      142.54     41.99 o
   8   9   4     1510.91     1318.25     69.04 o
   9   9   4     4127.27     3590.97    297.01 o
  10   9   4      394.12      349.57     45.03 o
  11   9   4     1217.97     1165.87     80.56 o
  12   9   4      244.55      144.71     51.41 o
  -8  10   4       13.61      -22.62     43.88 o
  -7  10   4     4544.05     4701.61    236.61 o
  -6  10   4     2959.53     2745.43    108.95 o
  -5  10   4      440.04      357.03     33.63 o
  -4  10   4     1037.84      968.80     45.92 o
  -3  10   4      793.00      778.91     53.94 o
  -2  10   4     4506.82     4851.26    126.40 o
  -1  10   4     3757.23     3606.80     91.74 o
   0  10   4       20.04       44.90     19.49 o
   1  10   4     2370.76     2314.90     77.72 o
   2  10   4     1631.97     1663.53     52.42 o
   3  10   4      324.07      329.50     32.07 o
   4  10   4     2842.43     3174.05    207.39 o
   5  10   4    16583.90    17977.39   1320.83 o
   6  10   4      450.49      458.29     27.64 o
   7  10   4     1322.44     1222.74     95.01 o
   8  10   4      399.22      362.28     40.70 o
   9  10   4      339.05      263.82     46.11 o
  10  10   4     2270.86     1935.86    143.21 o
  11  10   4        8.24       24.06     38.49 o
  12  10   4       32.55       16.27     78.14 o
  -7  11   4     3196.70     3145.73    184.34 o
  -6  11   4      861.41      727.53     64.16 o
  -5  11   4     2538.43     2561.43    141.10 o
  -4  11   4      161.29      119.29     26.75 o
  -3  11   4      191.41      169.62     33.81 o
  -2  11   4     6456.21     6605.69    171.10 o
  -1  11   4       20.74       27.49     26.24 o
   0  11   4     1975.53     1917.12    120.90 o
   1  11   4    14724.46    15680.09    492.17 o
   2  11   4     1213.48     1201.63     43.23 o
   3  11   4      401.28      445.04     43.73 o
   4  11   4     5021.99     5422.48    151.89 o
   5  11   4      670.93      703.98     51.58 o
   6  11   4     5805.37     6303.86    432.09 o
   7  11   4      351.59      365.15     41.69 o
   8  11   4       72.37       48.51     65.44 o
   9  11   4       33.96       48.86     53.80 o
  10  11   4      333.51      335.50     58.48 o
  11  11   4        5.82       45.14     48.78 o
  -6  12   4     5874.85     5999.85    318.91 o
  -5  12   4      872.66      766.60     68.39 o
  -4  12   4       27.61       47.99     33.05 o
  -3  12   4       82.20       29.13     28.62 o
  -2  12   4       88.79       60.22     26.88 o
  -1  12   4      228.44      269.19     34.66 o
   0  12   4     3561.85     3716.62    147.66 o
   1  12   4     4534.79     4776.41    223.75 o
   2  12   4      932.03      927.58     35.40 o
   3  12   4      648.90      656.72     34.61 o
   4  12   4      152.66      137.59     17.42 o
   5  12   4     1494.82     1647.28     79.57 o
   6  12   4     3723.74     4080.11    236.70 o
   7  12   4        4.29       21.86      9.73 o
   8  12   4     1802.40     1834.32    164.97 o
   9  12   4     1703.04     1411.48     89.43 o
  10  12   4      118.20      101.70     52.44 o
  -5  13   4       34.50       41.54     66.84 o
  -4  13   4      869.62      854.68     80.61 o
  -3  13   4      635.60      607.48     81.44 o
  -2  13   4       17.46        6.42     30.01 o
  -1  13   4      592.62      569.65     37.96 o
   0  13   4     2571.68     2588.61     87.37 o
   1  13   4      355.18      368.33     30.62 o
   2  13   4     5956.34     6623.43    542.65 o
   3  13   4      988.95      935.71     53.31 o
   4  13   4        6.08       12.17     17.95 o
   5  13   4     2365.73     2634.74     98.88 o
   6  13   4     1995.27     2125.99    125.50 o
   7  13   4      354.94      399.68     20.40 o
   8  13   4     4103.74     4612.46    240.43 o
   9  13   4      404.98      378.34     71.32 o
  -4  14   4      979.49      957.50     95.03 o
  -3  14   4       13.94      102.57     72.32 o
  -2  14   4      552.67      484.06    171.08 o
  -1  14   4      447.53      467.89     42.26 o
   0  14   4       99.57      114.69     30.47 o
   1  14   4     8681.95     9850.87    440.98 o
   2  14   4     2894.65     3335.97    100.05 o
   3  14   4       18.37        7.82     39.73 o
   4  14   4       45.22       60.07     21.03 o
   5  14   4      145.86      145.73     21.72 o
   6  14   4      262.34      228.79     22.96 o
   7  14   4      259.39      285.98     24.01 o
   8  14   4     1074.69     1276.24    142.10 o
  -2  15   4     1630.54     1769.08    107.31 o
  -1  15   4       25.99      151.54     59.48 o
   0  15   4     1538.77     1679.97     77.50 o
   1  15   4     4608.40     4975.17    225.30 o
   2  15   4        3.95       18.35     29.85 o
   3  15   4       30.24       88.48     31.93 o
   4  15   4      889.69      862.26     49.78 o
   5  15   4        6.30       55.91     26.06 o
   6  15   4       34.96       42.74     25.10 o
   7  15   4      652.26      482.99     80.12 o
   1  16   4       22.27       44.44     34.29 o
   2  16   4      745.84      813.18     98.24 o
   3  16   4      211.59      254.79     59.42 o
  -3 -13   5       52.16       75.34     30.00 o
  -2 -13   5      646.92      584.52     42.29 o
  -1 -13   5      389.57      373.48     40.76 o
   0 -13   5      286.69      261.33     30.61 o
   1 -13   5     4494.09     4786.04    230.04 o
   2 -13   5      547.82      705.27     61.70 o
   3 -13   5      160.74      126.37     57.48 o
   4 -13   5      831.00      825.53     62.25 o
   5 -13   5      446.11      336.65     52.16 o
  -5 -12   5      942.56      984.62     74.06 o
  -4 -12   5       23.73       60.11     30.93 o
  -3 -12   5      205.86      172.45     32.96 o
  -2 -12   5        1.18      -22.33     23.76 o
  -1 -12   5        1.20      -27.74     27.74 o
   0 -12   5     1863.11     1977.27     69.58 o
   1 -12   5     4047.63     4231.71    148.14 o
   2 -12   5      396.90      461.83     35.74 o
   3 -12   5      536.60      468.60     49.05 o
   4 -12   5       14.78      -12.62     30.77 o
   5 -12   5      381.30      346.24     41.50 o
   6 -12   5     2843.70     2832.45    145.76 o
   7 -12   5       64.75       45.74     45.49 o
  -6 -11   5     2084.72     2221.32     90.05 o
  -5 -11   5      102.51       80.59     28.03 o
  -4 -11   5      519.45      514.27     34.15 o
  -3 -11   5     1950.57     2103.63     66.17 o
  -2 -11   5        0.03      -19.84     19.84 o
  -1 -11   5      637.59      590.97     33.25 o
   0 -11   5     2473.17     2527.64     77.22 o
   1 -11   5      255.48      310.61     28.40 o
   2 -11   5     7817.19     7789.68    272.18 o
   3 -11   5      266.42      250.46     28.74 o
   4 -11   5      191.71      129.74     32.89 o
   5 -11   5     1146.39     1039.34     73.85 o
   6 -11   5      738.04      567.33    112.07 o
   7 -11   5        9.91      -34.11     61.91 o
   8 -11   5     2901.50     3067.58    174.72 o
  -7 -10   5      362.10      404.74     43.08 o
  -6 -10   5       96.90      112.53     24.07 o
  -5 -10   5       20.27       32.86     20.13 o
  -4 -10   5     2297.35     2460.67     76.92 o
  -3 -10   5       99.22       33.04     21.36 o
  -2 -10   5     1436.36     1460.57     55.34 o
  -1 -10   5      564.76      538.22     27.03 o
   0 -10   5        4.96        9.64     36.41 o
   1 -10   5    12148.67    12532.09    330.38 o
   2 -10   5     4031.09     4110.47    133.32 o
   3 -10   5        0.27      -35.21     35.21 o
   4 -10   5      780.84      734.38     44.23 o
   5 -10   5      117.78       91.51     43.18 o
   6 -10   5      144.09      131.12     36.47 o
   7 -10   5     1085.14     1028.07     69.27 o
   8 -10   5     2917.43     2617.74    143.92 o
   9 -10   5      442.97      371.42     57.27 o
  -8  -9   5      223.44      225.37     27.66 o
  -7  -9   5        0.60        4.73     23.82 o
  -6  -9   5       27.89       66.08     19.99 o
  -5  -9   5      377.81      388.48     31.61 o
  -4  -9   5      504.36      472.23     28.05 o
  -3  -9   5     8579.69     9101.08    280.75 o
  -2  -9   5     5471.45     5586.99    154.25 o
  -1  -9   5      122.00      136.84     22.13 o
   0  -9   5      484.20      455.83     27.20 o
   1  -9   5    10461.80    11907.70   1001.22 o
   2  -9   5        7.29       17.14     16.21 o
   3  -9   5      662.74      599.62     33.55 o
   4  -9   5     3070.85     2780.98     81.74 o
   5  -9   5      209.89      193.96     31.56 o
   6  -9   5      278.48      267.12     29.62 o
   7  -9   5     1436.53     1425.23     56.34 o
   8  -9   5      278.19      265.82     49.02 o
   9  -9   5     6958.04     7972.31    401.33 o
  10  -9   5      838.56      923.68     72.42 o
  -8  -8   5      176.47      218.90     29.18 o
  -7  -8   5      477.22      403.86     25.13 o
  -6  -8   5      135.57      137.74     24.26 o
  -5  -8   5        2.82       -5.53     12.49 o
  -4  -8   5     3777.19     3897.91    114.73 o
  -3  -8   5    15185.85    15985.47    419.16 o
  -2  -8   5      397.32      387.14     23.06 o
  -1  -8   5        3.57       15.90     23.67 o
   0  -8   5       90.25       89.98     17.59 o
   1  -8   5      415.20      350.61     22.98 o
   2  -8   5      771.17      698.77     32.10 o
   3  -8   5      496.15      494.66     28.56 o
   4  -8   5       38.69       31.58     15.86 o
   5  -8   5     3520.99     3503.00    115.88 o
   6  -8   5      540.59      454.61     26.99 o
   7  -8   5       78.51      126.45     28.03 o
   8  -8   5     6314.72     6582.78    209.87 o
   9  -8   5     7441.62     8263.97    302.99 o
  10  -8   5        7.16      -23.37     54.29 o
  11  -8   5      145.12       95.52     62.99 o
  -9  -7   5      100.39       97.96     28.58 o
  -8  -7   5      438.68      330.97     24.60 o
  -7  -7   5     3649.72     3826.88    175.80 o
  -6  -7   5      780.00      770.64     27.57 o
  -5  -7   5       39.09       25.04     15.05 o
  -4  -7   5     6440.84     6868.18    170.81 o
  -3  -7   5     3259.09     3200.11     80.14 o
  -2  -7   5     1208.49     1291.39     38.22 o
  -1  -7   5      201.42      169.92     20.10 o
   0  -7   5        5.18       14.00     12.30 o
   1  -7   5       64.78       70.93     15.16 o
   2  -7   5      117.65       84.73     18.14 o
   3  -7   5      130.26       92.84     21.51 o
   4  -7   5     7466.22     7152.14    163.85 o
   5  -7   5    10701.33    10416.66    289.25 o
   6  -7   5      642.40      565.81     29.98 o
   7  -7   5      375.96      388.63     31.34 o
   8  -7   5     4513.47     4531.11    247.79 o
   9  -7   5      143.62      105.46     24.18 o
  10  -7   5      243.10      280.55     37.11 o
  11  -7   5     1107.42     1141.24     88.22 o
  -9  -6   5      101.01       56.95     20.97 o
  -8  -6   5     6060.56     6689.39    408.10 o
  -7  -6   5     4039.44     3981.95    182.15 o
  -6  -6   5      404.07      328.40     17.99 o
  -5  -6   5     1331.78     1350.78     40.99 o
  -4  -6   5     2335.68     2186.99    189.33 o
  -3  -6   5     2159.27     2285.74     64.76 o
  -2  -6   5     3419.14     3629.96     83.40 o
  -1  -6   5      843.59      878.86     36.54 o
   0  -6   5      610.41      606.07     23.21 o
   1  -6   5      547.89      559.75     28.30 o
   2  -6   5       79.71       71.52     13.52 o
   3  -6   5     3678.47     3694.15     92.47 o
   4  -6   5    27305.18    26407.77    552.57 o
   5  -6   5     4564.43     4243.15    101.05 o
   6  -6   5      126.79      151.96     20.89 o
   7  -6   5       31.08       67.02     20.55 o
   8  -6   5      102.31      113.55     30.28 o
   9  -6   5     1556.22     1622.71    101.37 o
  10  -6   5        3.42      -21.01     28.93 o
  11  -6   5       19.75       -0.36     34.13 o
  12  -6   5     1943.45     1789.12    217.02 o
 -10  -5   5       14.58       11.89     35.14 o
  -9  -5   5     1184.39     1209.90     52.74 o
  -8  -5   5     4701.77     5510.03    153.21 o
  -7  -5   5      115.95      129.54     20.53 o
  -6  -5   5     2261.27     2354.43    177.32 o
  -5  -5   5      134.30      143.17     14.95 o
  -4  -5   5      119.50      116.50     16.10 o
  -3  -5   5     5907.77     6261.95    140.55 o
  -2  -5   5      334.36      303.72     18.56 o
  -1  -5   5      415.89      396.37     19.31 o
   0  -5   5    15021.00    15260.00    286.08 o
   1  -5   5     2310.86     2148.44     46.95 o
   2  -5   5       11.84       10.26     11.36 o
   3  -5   5     9401.39     9028.25    198.41 o
   4  -5   5     6445.26     5918.36    125.99 o
   5  -5   5     3181.97     2815.52     64.10 o
   6  -5   5      264.99      206.61     19.77 o
   7  -5   5      286.37      284.31     20.52 o
   8  -5   5       98.79      115.49     21.08 o
   9  -5   5      370.87      341.15     28.36 o
  10  -5   5      138.72      115.21     39.94 o
  11  -5   5     2856.51     3123.99     98.09 o
  12  -5   5     5730.47     5794.92    340.16 o
 -10  -4   5      389.47      409.78     34.43 o
  -9  -4   5     1050.64     1297.47     71.95 o
  -8  -4   5       90.12       79.27     21.07 o
  -7  -4   5     4997.78     5336.54    194.09 o
  -6  -4   5     1537.84     1692.56     62.68 o
  -5  -4   5        0.51       14.73     12.65 o
  -4  -4   5       39.77       43.62     11.47 o
  -3  -4   5     3286.83     3409.90     75.00 o
  -2  -4   5       31.99       38.67     15.26 o
  -1  -4   5    14078.40    14291.12    287.51 o
   0  -4   5    21370.54    21693.19    614.84 o
   1  -4   5      107.57      105.51     13.87 o
   2  -4   5     2371.46     2461.24     56.24 o
   3  -4   5     3729.43     3279.32     68.87 o
   4  -4   5     1783.11     1674.06     44.60 o
   5  -4   5    15426.08    15037.40    312.95 o
   6  -4   5       21.57       10.29     11.76 o
   7  -4   5      749.35      775.71     50.75 o
   8  -4   5     1376.62     1418.75     43.71 o
   9  -4   5       50.94       24.43     19.32 o
  10  -4   5      273.11      262.19     23.09 o
  11  -4   5    11314.18    13252.92    263.00 o
  12  -4   5     1895.04     1827.19    110.52 o
  13  -4   5      477.25      435.21     35.10 o
 -10  -3   5      759.71      794.13     45.35 o
  -9  -3   5        1.99       10.84     24.79 o
  -8  -3   5     1602.55     1595.11     76.48 o
  -7  -3   5     6379.88     7337.38    345.87 o
  -6  -3   5      201.56      163.51     22.90 o
  -5  -3   5     4356.18     4559.02    193.83 o
  -4  -3   5     2739.14     2735.83     71.12 o
  -3  -3   5      491.32      497.42     15.51 o
  -2  -3   5     1565.78     1663.23     34.95 o
  -1  -3   5    23308.32    24020.50    454.63 o
   0  -3   5       54.89       60.99     14.83 o
   1  -3   5    17328.02    17100.68    325.38 o
   2  -3   5     2942.76     3258.22     67.89 o
   3  -3   5      736.92      760.84     23.33 o
   4  -3   5    14890.98    15481.51    450.81 o
   5  -3   5     4407.06     4205.61     97.96 o
   6  -3   5      120.46      138.54     16.03 o
   7  -3   5     9521.97     9106.54    193.24 o
   8  -3   5     2442.44     2203.46     62.69 o
   9  -3   5        1.26      -21.60     21.60 o
  10  -3   5     1703.28     1783.26     56.80 o
  11  -3   5     3265.91     3297.72    104.56 o
  12  -3   5     1609.83     1645.37     74.73 o
  13  -3   5      815.00      876.57    102.48 o
 -10  -2   5      344.05      336.71     32.54 o
  -9  -2   5      208.49      233.36     39.69 o
  -8  -2   5     2564.23     2728.68    143.35 o
  -7  -2   5      834.54      843.87     46.58 o
  -6  -2   5     1485.41     1542.72     62.27 o
  -5  -2   5    10311.53    10596.93    233.61 o
  -4  -2   5      179.14      175.39     12.73 o
  -3  -2   5     1808.06     2101.52     54.25 o
  -2  -2   5     2299.14     2131.81     77.64 o
  -1  -2   5       37.90       80.13     12.53 o
   0  -2   5    29080.15    30179.84    592.13 o
   1  -2   5    12488.94    13110.21    247.71 o
   2  -2   5      272.46      261.96     18.61 o
   3  -2   5       50.33       78.69     12.22 o
   4  -2   5     2540.41     2509.43     52.94 o
   5  -2   5      510.81      533.91     22.00 o
   6  -2   5     5871.42     5490.39    101.82 o
   7  -2   5    19063.64    18751.70    474.90 o
   8  -2   5     1808.33     1918.80     43.26 o
   9  -2   5      622.35      531.24     34.52 o
  10  -2   5     2274.49     2461.29     77.95 o
  11  -2   5      975.39      937.20     40.49 o
  12  -2   5     6574.27     7191.20    727.65 o
  13  -2   5       68.87       88.76     25.09 o
 -10  -1   5       64.74       40.32     28.22 o
  -9  -1   5       67.89      101.03     30.05 o
  -8  -1   5      154.49      149.92     19.19 o
  -7  -1   5      460.77      513.64     39.12 o
  -6  -1   5     2114.05     2124.35     76.64 o
  -5  -1   5     4073.01     4283.38    195.96 o
  -4  -1   5     8034.45     8312.65    167.06 o
  -3  -1   5     2465.14     2162.09     48.64 o
  -2  -1   5     1087.89     1238.84     38.86 o
  -1  -1   5     9115.41     9285.81    168.40 o
   0  -1   5    40185.02    41893.13    817.82 o
   1  -1   5     1960.75     1770.11     41.24 o
   2  -1   5     6988.44     7959.95    152.78 o
   3  -1   5     7912.32     7753.27    157.67 o
   4  -1   5      150.64      201.19     12.29 o
   5  -1   5       42.59       80.32      9.89 o
   6  -1   5    13739.68    13825.16    242.89 o
   7  -1   5       25.55       41.01     13.65 o
   8  -1   5    18054.67    18000.75    762.66 o
   9  -1   5     1223.39     1218.86     55.40 o
  10  -1   5       58.91       76.59     14.07 o
  11  -1   5     3195.80     3287.53    120.41 o
  12  -1   5     1740.44     1850.17    104.88 o
  13  -1   5        1.72       19.58     23.62 o
  14  -1   5     2242.13     2763.68    207.55 o
 -10   0   5       65.48       55.35     23.40 o
  -9   0   5      261.15      236.04     23.50 o
  -8   0   5        8.31       19.82     23.69 o
  -7   0   5      611.11      493.10     37.03 o
  -6   0   5      565.52      513.30     26.64 o
  -5   0   5     7252.06     7378.01    372.25 o
  -4   0   5    28017.05    28830.04   1257.44 o
  -3   0   5     2575.88     2907.35     81.85 o
  -2   0   5        5.15       19.85     12.59 o
  -1   0   5    13217.05    13976.20    305.73 o
   0   0   5      642.78      615.21     22.41 o
   1   0   5     1493.07     1502.28     39.68 o
   2   0   5    11687.75    11377.46    220.61 o
   3   0   5      569.21      623.42     22.96 o
   4   0   5     3094.86     3487.30     71.28 o
   5   0   5     5786.63     5896.96    158.82 o
   6   0   5     1290.84     1245.78     32.65 o
   7   0   5    22975.87    21600.97    514.95 o
   8   0   5    16182.83    16242.42    734.09 o
   9   0   5      176.43      148.56     19.95 o
  10   0   5       10.75       13.11     13.20 o
  11   0   5      241.77      263.09     21.50 o
  12   0   5        3.36       33.77     29.95 o
  13   0   5      778.82      826.76    140.21 o
  14   0   5     2333.13     2418.09    721.99 o
 -10   1   5      266.79      284.39     33.88 o
  -9   1   5      146.32      142.75     22.13 o
  -8   1   5     1320.08     1266.79     77.30 o
  -7   1   5        7.58        5.56     14.86 o
  -6   1   5       46.67       21.62     18.42 o
  -5   1   5    21641.70    23164.40    844.29 o
  -4   1   5     7615.46     7665.27    248.00 o
  -3   1   5      387.16      411.77     17.12 o
  -2   1   5     2243.94     2161.62     46.62 o
  -1   1   5      273.82      262.23     16.80 o
   0   1   5    10675.52    11386.75    209.17 o
   1   1   5      580.42      720.02     19.57 o
   2   1   5    14933.25    14001.30   1415.22 o
   3   1   5     9098.97     9421.14    187.18 o
   4   1   5    13521.83    13536.87    276.88 o
   5   1   5      723.13      751.14     43.98 o
   6   1   5     5479.34     5237.17    226.62 o
   7   1   5    25028.69    23891.40    897.87 o
   8   1   5      346.73      391.88     15.98 o
   9   1   5      110.79      126.08     18.55 o
  10   1   5     2475.41     2460.82    162.68 o
  11   1   5       50.39       73.93     13.20 o
  12   1   5       37.11       51.05     15.94 o
  13   1   5     1608.92     1691.08    134.52 o
  14   1   5        2.37       55.68     41.60 o
 -10   2   5      372.85      419.26     53.59 o
  -9   2   5     7625.54     7996.74    400.72 o
  -8   2   5     3724.53     3717.66    190.54 o
  -7   2   5       33.48        2.49     14.08 o
  -6   2   5     2015.12     1868.24     65.22 o
  -5   2   5     7639.20     7885.48    325.24 o
  -4   2   5     2052.28     2042.74     42.80 o
  -3   2   5      861.53      890.72     25.89 o
  -2   2   5     2276.76     2329.13     79.85 o
  -1   2   5      136.05      249.97     20.50 o
   0   2   5      474.80      507.50     19.88 o
   1   2   5      497.24      496.48     18.57 o
   2   2   5     4609.27     4355.27     83.65 o
   3   2   5    64300.73    58997.25   7828.40 o
   4   2   5     3587.31     3300.32    371.58 o
   5   2   5      542.81      587.84     22.17 o
   6   2   5     1955.21     1678.95    105.53 o
   7   2   5     4161.02     4079.32    188.40 o
   8   2   5     1914.06     1703.61    141.94 o
   9   2   5     1821.34     1769.42     68.42 o
  10   2   5      259.74      365.98     61.92 o
  11   2   5     1522.96     1805.13    112.11 o
  12   2   5      640.26      671.47     48.46 o
  13   2   5       79.27      125.78     21.52 o
  14   2   5     3362.25     2647.85    245.58 o
 -10   3   5     2423.46     2509.58     86.12 o
  -9   3   5     6797.17     7170.58    256.05 o
  -8   3   5        0.65        5.90     20.14 o
  -7   3   5      352.71      269.76     27.29 o
  -6   3   5     1332.09     1343.30     60.26 o
  -5   3   5       11.36       24.69     14.24 o
  -4   3   5     8009.62     7963.04    197.14 o
  -3   3   5       58.87       43.46     13.55 o
  -2   3   5     1105.96     1290.75     33.47 o
  -1   3   5    11891.78    12699.51    241.79 o
   0   3   5     2275.21     2622.00     53.83 o
   1   3   5     5312.65     5885.07    110.17 o
   2   3   5    35987.35    38984.09    791.53 o
   3   3   5    15857.71    15883.97    310.12 o
   4   3   5     2544.49     2373.40    230.73 o
   5   3   5       20.23       50.71      7.05 o
   6   3   5      631.32      666.93     82.74 o
   7   3   5      318.83      356.29     24.30 o
   8   3   5     1887.78     1947.96    108.02 o
   9   3   5     1596.14     1632.30     84.31 o
  10   3   5     1293.70     1459.79     80.82 o
  11   3   5     3357.99     4131.83    244.48 o
  12   3   5      247.40      280.17     29.77 o
  13   3   5      212.32      240.88     23.72 o
  14   3   5     3851.57     3712.43    292.89 o
 -10   4   5     3197.78     2962.40    377.94 o
  -9   4   5      708.58      619.93     38.32 o
  -8   4   5     4462.88     4748.13    177.57 o
  -7   4   5      722.57      659.37     45.91 o
  -6   4   5      588.89      536.93     30.52 o
  -5   4   5      583.78      575.34     30.51 o
  -4   4   5     2766.86     2833.99     65.28 o
  -3   4   5      210.12      211.75     27.49 o
  -2   4   5    20765.39    22615.26    404.89 o
  -1   4   5    22644.39    24011.55    433.55 o
   0   4   5        0.56       49.18     15.71 o
   1   4   5     7154.47     7758.22    146.19 o
   2   4   5    12763.01    12776.53    236.18 o
   3   4   5     1944.46     2054.01     42.01 o
   4   4   5     9064.82     9342.59    206.88 o
   5   4   5     2505.04     2661.79    283.76 o
   6   4   5      188.87      199.10     23.71 o
   7   4   5      222.02      252.83     18.31 o
   8   4   5      338.98      377.76     34.55 o
   9   4   5     2509.87     2490.76    378.51 o
  10   4   5    16428.60    17046.49   1691.20 o
  11   4   5     4833.47     4331.65    275.24 o
  12   4   5      183.53       95.53     32.76 o
  13   4   5      712.19      747.73     68.05 o
  14   4   5      635.71      617.42     94.50 o
 -10   5   5      439.76      465.60     82.34 o
  -9   5   5     2119.06     2187.01     83.71 o
  -8   5   5     4830.55     4949.39    173.47 o
  -7   5   5        0.14      -19.11     23.96 o
  -6   5   5     1036.50      899.12     31.76 o
  -5   5   5       52.39       45.01     13.73 o
  -4   5   5      146.23      106.68     14.07 o
  -3   5   5     3835.00     4219.17    205.17 o
  -2   5   5    23515.81    24516.71    465.16 o
  -1   5   5       31.09       67.26     14.27 o
   0   5   5     6541.43     7267.25    139.65 o
   1   5   5     3764.87     4285.38     83.07 o
   2   5   5       28.67       47.21     10.92 o
   3   5   5    22620.40    23891.67    450.57 o
   4   5   5     1833.02     1810.77     54.17 o
   5   5   5      344.89      450.79     24.38 o
   6   5   5     6772.29     5783.39    530.03 o
   7   5   5      885.61      654.37     56.15 o
   8   5   5      766.37      564.73     49.43 o
   9   5   5    14974.79    12901.06    355.17 o
  10   5   5     6426.59     5560.72    202.12 o
  11   5   5     1204.61     1127.82    105.41 o
  12   5   5      260.01      273.95     93.95 o
  13   5   5       26.19       10.84     39.27 o
  14   5   5      517.91      395.11     69.63 o
  -9   6   5     3324.92     3224.54    141.46 o
  -8   6   5      354.95      390.84     38.00 o
  -7   6   5      371.09      277.77     26.94 o
  -6   6   5     5284.99     5832.56    161.31 o
  -5   6   5      153.41       68.73     20.62 o
  -4   6   5       11.92       22.03     16.88 o
  -3   6   5     4923.05     5156.30    108.65 o
  -2   6   5      519.70      497.14     22.23 o
  -1   6   5    12812.39    13595.83    252.13 o
   0   6   5     1635.21     1560.53     48.81 o
   1   6   5      205.83      216.53     14.26 o
   2   6   5      290.73      225.79     22.47 o
   3   6   5     8405.35     9391.87    201.77 o
   4   6   5      139.79      137.02     10.55 o
   5   6   5    14494.21    15540.65    307.04 o
   6   6   5    16804.84    18202.66    363.38 o
   7   6   5        2.64       25.40     34.57 o
   8   6   5      417.53      324.04     44.56 o
   9   6   5     6584.49     5518.07    203.60 o
  10   6   5      926.76      728.37     54.10 o
  11   6   5     5981.21     5235.78    200.47 o
  12   6   5       20.46       24.20     34.03 o
  13   6   5       37.40       24.34     46.79 o
  -9   7   5      337.98      321.11     48.42 o
  -8   7   5      213.63      205.05     52.71 o
  -7   7   5     3105.59     3164.94    113.34 o
  -6   7   5     2939.26     2735.86     91.96 o
  -5   7   5     1140.07     1017.74     48.42 o
  -4   7   5      497.40      518.96     30.33 o
  -3   7   5     1739.96     1620.95     96.55 o
  -2   7   5     5366.48     5672.61    117.73 o
  -1   7   5    16083.24    16440.66    291.27 o
   0   7   5      536.88      584.38     25.11 o
   1   7   5     2726.50     3020.69     63.48 o
   2   7   5     1256.18     1296.47     31.94 o
   3   7   5      402.86      423.45     17.52 o
   4   7   5      531.23      588.54     27.18 o
   5   7   5    16919.35    17764.59    352.21 o
   6   7   5      539.64      543.31     13.22 o
   7   7   5     3593.11     2674.64    192.28 o
   8   7   5      242.12      215.78     33.19 o
   9   7   5        3.72      -20.50     27.69 o
  10   7   5     7567.83     6655.02    615.41 o
  11   7   5     2705.23     2121.88    113.58 o
  12   7   5       69.21       32.65     48.06 o
  13   7   5     1822.85     1617.27    106.72 o
  -8   8   5       58.41       75.11     50.07 o
  -7   8   5     2249.17     2246.50     83.72 o
  -6   8   5     1779.22     1763.86     60.32 o
  -5   8   5     7318.17     7801.06    212.45 o
  -4   8   5      565.24      469.98     28.15 o
  -3   8   5      542.05      490.28     30.04 o
  -2   8   5    10877.93    11529.38    252.50 o
  -1   8   5     2195.04     2347.09     61.01 o
   0   8   5      220.55      200.86     19.47 o
   1   8   5    10894.66    11967.83    389.49 o
   2   8   5     1257.16     1289.95     35.35 o
   3   8   5       42.13       63.75     11.74 o
   4   8   5     3001.71     2960.90    231.65 o
   5   8   5     1788.03     1899.48     55.59 o
   6   8   5    11924.08    11981.69    778.42 o
   7   8   5     3783.35     3238.48    173.69 o
   8   8   5      794.72      573.72     40.98 o
   9   8   5      266.74      171.15    101.80 o
  10   8   5     1391.09     1274.28     74.79 o
  11   8   5      174.29      111.67     44.21 o
  12   8   5     1729.13     1395.42     91.86 o
  13   8   5     2952.44     2575.53    231.02 o
  -8   9   5      114.00      144.91     63.95 o
  -7   9   5      375.59      457.78    116.01 o
  -6   9   5    11382.63    11700.44    366.37 o
  -5   9   5     2679.13     2483.21     85.40 o
  -4   9   5       37.14       66.78     22.60 o
  -3   9   5      463.98      526.47     32.12 o
  -2   9   5      905.61      865.07     34.86 o
  -1   9   5      572.10      544.67     52.15 o
   0   9   5     2705.41     2747.89    164.09 o
   1   9   5     4269.17     4234.60    125.38 o
   2   9   5     2955.17     2976.11    192.22 o
   3   9   5     1355.24     1347.39     78.73 o
   4   9   5      717.74      753.22     27.13 o
   5   9   5     4960.91     5268.23    309.86 o
   6   9   5    18295.33    18168.69   2771.74 o
   7   9   5     1031.54      904.86     72.74 o
   8   9   5      940.08      694.77     47.88 o
   9   9   5      440.76      336.83     37.38 o
  10   9   5       50.25       44.12     33.88 o
  11   9   5        8.11       24.94     49.43 o
  12   9   5     2330.01     2080.98    152.12 o
  -7  10   5     2814.08     2624.79    145.20 o
  -6  10   5     6220.69     6377.79    341.50 o
  -5  10   5        0.18       60.50     31.83 o
  -4  10   5      169.34      203.57     36.16 o
  -3  10   5        9.98       40.88     32.36 o
  -2  10   5        0.62        0.33     28.53 o
  -1  10   5      280.66      238.11     24.70 o
   0  10   5     2580.64     2696.79     59.92 o
   1  10   5     1860.88     1975.41    135.03 o
   2  10   5    13783.29    14179.75    572.78 o
   3  10   5     1236.04     1172.82     61.04 o
   4  10   5       59.15       74.58     13.73 o
   5  10   5     8339.63     8816.44    748.46 o
   6  10   5     2742.79     3020.02    284.97 o
   7  10   5        0.87       24.56      5.98 o
   8  10   5     1322.40     1193.37     99.95 o
   9  10   5      606.67      533.71     51.47 o
  10  10   5      110.24       82.66     55.37 o
  11  10   5      548.44      363.53     58.68 o
  12  10   5      484.45      252.25     54.64 o
  -7  11   5     1433.19     1376.98    102.47 o
  -6  11   5       28.95      -15.22     44.63 o
  -5  11   5     1096.58      985.00     69.80 o
  -4  11   5      382.49      319.77     30.67 o
  -3  11   5      182.47      177.96     35.82 o
  -2  11   5      180.79      181.67     30.17 o
  -1  11   5        9.83       64.71     29.87 o
   0  11   5      151.52      204.75     25.95 o
   1  11   5    16993.76    18039.28    921.93 o
   2  11   5     9261.80     9507.08    761.44 o
   3  11   5      149.57      141.60     17.70 o
   4  11   5      596.77      564.98     24.95 o
   5  11   5      851.66      897.17     50.11 o
   6  11   5     1523.64     1738.64    144.13 o
   7  11   5      374.49      416.63     16.50 o
   8  11   5      984.90      916.89     82.44 o
   9  11   5      885.71      890.88     67.87 o
  10  11   5     1371.18     1316.35     84.00 o
  11  11   5      158.89      131.99     59.89 o
  -6  12   5      492.44      424.30     57.63 o
  -5  12   5      142.01       55.71     41.96 o
  -4  12   5       17.85       35.05     51.74 o
  -3  12   5     3577.36     3505.92    145.97 o
  -2  12   5     2180.19     2248.72     87.40 o
  -1  12   5       58.21       28.70     31.98 o
   0  12   5     1393.00     1407.97     53.19 o
   1  12   5     8177.20     8810.98    369.12 o
   2  12   5        0.35        6.29     25.76 o
   3  12   5      662.98      676.36     46.96 o
   4  12   5      341.05      305.78     19.14 o
   5  12   5        0.57       12.96     15.32 o
   6  12   5      278.92      296.21     18.93 o
   7  12   5      749.52      845.21     46.49 o
   8  12   5      107.91      205.68     71.80 o
   9  12   5     6667.73     6003.57    572.65 o
  10  12   5     1486.20     1078.49    193.44 o
  11  12   5      201.83       24.54     49.38 o
  -5  13   5       14.74       42.25     97.28 o
  -4  13   5     2347.91     2210.40    124.68 o
  -3  13   5     6761.82     6601.20    315.77 o
  -2  13   5      626.06      496.68     42.18 o
  -1  13   5      386.82      392.69     48.06 o
   0  13   5     1012.58      997.65     69.51 o
   1  13   5      120.86       54.04     35.11 o
   2  13   5     2618.70     2697.30    164.10 o
   3  13   5      185.41      214.57     23.32 o
   4  13   5      194.11      206.81     25.64 o
   5  13   5     1011.86     1064.76     49.32 o
   6  13   5       31.37       46.30     19.45 o
   7  13   5       52.05       78.53     15.91 o
   8  13   5     5229.23     5127.53    285.43 o
   9  13   5     3537.02     3279.89    348.80 o
  10  13   5       56.55       79.13     61.96 o
  -3  14   5      911.88      846.42     98.66 o
  -2  14   5     1332.70     1280.61    122.62 o
  -1  14   5      226.33      185.98     33.34 o
   0  14   5       91.12       45.03     37.98 o
   1  14   5     1466.42     1571.35     71.24 o
   2  14   5     1273.86     1279.62     60.28 o
   3  14   5       96.94       56.81     31.65 o
   4  14   5     2737.05     3184.77    131.47 o
   5  14   5     2222.49     2642.94    109.92 o
   6  14   5      242.47      267.32     26.06 o
   7  14   5      721.11      795.27     43.22 o
   8  14   5     2789.86     2875.48    190.70 o
  -2  15   5     3366.54     3285.91    204.23 o
  -1  15   5       19.25       11.31    131.15 o
   0  15   5       56.43       76.38     36.33 o
   1  15   5      247.14      153.49     30.17 o
   2  15   5        4.54       26.10     35.46 o
   3  15   5      707.53      833.41     47.18 o
   4  15   5     7520.07     8984.65    287.80 o
   5  15   5      729.85      885.37     41.88 o
   6  15   5      405.06      409.84     38.43 o
   7  15   5     1170.39     1127.68    126.22 o
   2  16   5        9.56       25.93     31.82 o
   3  16   5     2050.18     2277.93    128.40 o
  -1 -13   6       48.42       33.02     56.39 o
   0 -13   6        0.35       83.99     46.95 o
   1 -13   6     4125.30     4408.45    253.94 o
   2 -13   6     3517.29     3583.22    181.65 o
   3 -13   6        0.13      -37.51     37.51 o
   4 -13   6       12.74       19.16     50.73 o
  -3 -12   6     1794.18     1701.24     79.78 o
  -2 -12   6     2005.98     2067.01     72.98 o
  -1 -12   6       79.53       85.80     26.89 o
   0 -12   6      433.61      544.75     42.30 o
   1 -12   6     3585.60     3696.15    180.18 o
   2 -12   6       66.57       80.31     45.95 o
   3 -12   6      112.25      233.27     49.43 o
   4 -12   6      522.42      413.37     46.88 o
   5 -12   6        1.12      -45.32     45.32 o
   6 -12   6       26.35       98.68     59.61 o
  -5 -11   6       10.65       20.29     34.24 o
  -4 -11   6      587.93      633.93     39.38 o
  -3 -11   6     7031.18     7375.48    260.55 o
  -2 -11   6      623.23      641.21     36.33 o
  -1 -11   6      153.16      147.74     32.27 o
   0 -11   6      704.78      684.01     41.17 o
   1 -11   6      340.99      272.50     30.07 o
   2 -11   6     1776.44     1694.37     70.57 o
   3 -11   6       28.41       28.26     23.03 o
   4 -11   6        0.52       19.97     33.15 o
   5 -11   6     1409.81     1456.47     87.14 o
   6 -11   6      293.28      268.40     76.48 o
   7 -11   6       12.05       28.57     53.88 o
   8 -11   6     2966.61     3040.87    179.02 o
  -6 -10   6       74.68       73.65     25.71 o
  -5 -10   6       78.13      135.12     24.87 o
  -4 -10   6     3351.62     3518.91    113.91 o
  -3 -10   6     1871.10     1947.79     97.96 o
  -2 -10   6     1641.06     1660.18     67.38 o
  -1 -10   6      264.21      214.36     24.88 o
   0 -10   6      138.56      136.03     21.60 o
   1 -10   6      575.66      537.53     35.09 o
   2 -10   6     1149.62     1110.11     68.81 o
   3 -10   6        1.78      -14.36     21.31 o
   4 -10   6     3215.60     3002.72     98.02 o
   5 -10   6     5694.84     5572.19    149.85 o
   6 -10   6      452.45      368.71     43.44 o
   7 -10   6      433.36      406.66     57.27 o
   8 -10   6     3406.25     3687.79    170.53 o
   9 -10   6       25.40       41.16    112.18 o
  -7  -9   6     1468.02     1426.54     59.92 o
  -6  -9   6      522.08      448.02     32.31 o
  -5  -9   6      999.44      894.67     59.94 o
  -4  -9   6     1483.13     1573.39    167.25 o
  -3  -9   6     1879.93     2074.47     61.34 o
  -2  -9   6     5612.46     5883.45    217.77 o
  -1  -9   6        1.92      -10.34     18.83 o
   0  -9   6      184.60      194.01     33.10 o
   1  -9   6       12.89        1.99     19.55 o
   2  -9   6       69.54       53.21     26.93 o
   3  -9   6      927.25      826.83     35.31 o
   4  -9   6     9982.89    10200.84    278.62 o
   5  -9   6     1284.20     1169.80     50.00 o
   6  -9   6      834.66      786.44     46.01 o
   7  -9   6      470.73      437.76     34.70 o
   8  -9   6       60.70       40.83    120.57 o
   9  -9   6     2400.76     2426.94    122.37 o
  10  -9   6      535.54      579.00     76.25 o
  -7  -8   6      115.70       78.82     23.13 o
  -6  -8   6     1686.73     1763.16     72.88 o
  -5  -8   6      210.92      228.76     17.28 o
  -4  -8   6      246.65      272.48     28.21 o
  -3  -8   6     6395.58     6844.05    159.24 o
  -2  -8   6     1857.23     1801.46     57.48 o
  -1  -8   6      125.57      110.79     21.34 o
   0  -8   6     3840.62     3857.53     94.12 o
   1  -8   6     1896.95     1858.99    100.64 o
   2  -8   6      242.24      252.21     27.96 o
   3  -8   6     2770.11     2691.67     80.46 o
   4  -8   6     2173.81     2033.10     64.40 o
   5  -8   6     4031.79     3850.97    108.97 o
   6  -8   6     2621.77     2527.81     76.66 o
   7  -8   6       44.46       44.18     27.82 o
   8  -8   6      125.28      116.68     29.61 o
   9  -8   6     1571.84     1665.11    107.10 o
  10  -8   6        1.45        5.16     38.82 o
  11  -8   6     1055.80     1217.88    200.70 o
  -8  -7   6       13.17       47.02     22.86 o
  -7  -7   6     4306.98     4765.93    195.90 o
  -6  -7   6     2407.47     2295.97     80.06 o
  -5  -7   6      150.41      189.15     21.91 o
  -4  -7   6      758.80      706.19     40.19 o
  -3  -7   6     3847.97     4058.66    200.67 o
  -2  -7   6       65.96       84.16     16.99 o
  -1  -7   6     2923.22     3110.32     99.98 o
   0  -7   6     4305.96     4468.50    105.97 o
   1  -7   6       99.52       96.32     17.00 o
   2  -7   6     2101.56     2069.74     81.62 o
   3  -7   6     1708.68     1579.83     46.28 o
   4  -7   6     3675.20     3707.45     95.78 o
   5  -7   6    12828.83    12645.42    327.51 o
   6  -7   6       80.76      105.89     27.74 o
   7  -7   6       16.31       42.95     24.74 o
   8  -7   6       39.47       10.25     23.07 o
   9  -7   6       41.28       43.34     25.83 o
  10  -7   6      158.01       87.71     31.38 o
  11  -7   6     3932.25     4616.52    288.77 o
  -8  -6   6     2172.96     2336.69     80.01 o
  -7  -6   6     7063.80     7747.95    187.65 o
  -6  -6   6      107.94      122.44     20.63 o
  -5  -6   6      319.55      293.88     19.58 o
  -4  -6   6      404.42      381.83     18.12 o
  -3  -6   6      214.20      211.02     17.02 o
  -2  -6   6      449.00      436.53     27.14 o
  -1  -6   6     5117.43     5409.62    146.80 o
   0  -6   6       19.32       41.32     17.52 o
   1  -6   6     9053.11     9051.81    230.11 o
   2  -6   6     1356.61     1459.70     41.62 o
   3  -6   6        3.96        1.33     16.01 o
   4  -6   6    11126.21    10878.93    275.53 o
   5  -6   6     5009.48     4648.31    131.27 o
   6  -6   6      100.86      110.87     19.56 o
   7  -6   6     4476.69     4338.76    181.00 o
   8  -6   6     1255.52     1268.78     41.91 o
   9  -6   6       13.40       27.02     23.69 o
  10  -6   6      671.92      721.41     41.83 o
  11  -6   6     1011.42      997.00     53.00 o
  12  -6   6     1794.61     1944.14    175.02 o
  -9  -5   6      179.78      154.78     31.16 o
  -8  -5   6     1688.99     1817.90     77.15 o
  -7  -5   6      782.47      746.93     35.41 o
  -6  -5   6       68.96       72.63     15.26 o
  -5  -5   6     3631.70     3757.67    254.49 o
  -4  -5   6      625.48      583.31     22.54 o
  -3  -5   6      949.24      895.10     33.03 o
  -2  -5   6     1334.87     1438.07     40.73 o
  -1  -5   6      319.54      331.17     25.44 o
   0  -5   6    22366.65    23695.01    564.71 o
   1  -5   6    16306.20    16501.95    350.92 o
   2  -5   6       89.69       76.33     15.83 o
   3  -5   6       43.00       43.89     15.78 o
   4  -5   6     4494.01     4344.21     97.46 o
   5  -5   6       12.47       13.73     19.40 o
   6  -5   6      793.37      782.84     43.61 o
   7  -5   6     6744.78     7123.14    233.92 o
   8  -5   6      422.68      471.09     28.37 o
   9  -5   6     1083.97     1071.77     49.85 o
  10  -5   6      934.29      988.30     61.71 o
  11  -5   6      443.26      469.76     40.06 o
  12  -5   6     6990.36     8291.42    274.23 o
  -9  -4   6       74.60      101.72     29.67 o
  -8  -4   6       36.14       47.26     28.52 o
  -7  -4   6     1261.92     1265.50     45.52 o
  -6  -4   6        2.92        3.15     15.00 o
  -5  -4   6      405.26      421.16     29.92 o
  -4  -4   6     7569.12     8090.86    220.80 o
  -3  -4   6     3719.06     3963.19     89.70 o
  -2  -4   6       72.65       55.74     17.17 o
  -1  -4   6     9696.71     9805.54    205.72 o
   0  -4   6    25487.34    26306.53    873.70 o
   1  -4   6      783.28      785.11     27.06 o
   2  -4   6      224.83      257.47     18.09 o
   3  -4   6     2807.62     2877.28     65.71 o
   4  -4   6      178.87      177.53     20.26 o
   5  -4   6      484.53      417.57     41.03 o
   6  -4   6     2129.59     2241.80     65.84 o
   7  -4   6       80.97      174.39     45.93 o
   8  -4   6    13834.30    14806.79    412.00 o
   9  -4   6     1253.36     1266.75     40.23 o
  10  -4   6       90.02       77.20     23.23 o
  11  -4   6     3529.42     3779.89    120.44 o
  12  -4   6     3785.73     3998.64    115.10 o
  13  -4   6        9.20       43.91     45.95 o
  -9  -3   6        2.80        8.51     19.83 o
  -8  -3   6        0.30       -2.38     22.53 o
  -7  -3   6      878.32      962.21     93.07 o
  -6  -3   6      133.45      143.26     19.52 o
  -5  -3   6     5459.36     5977.27    251.67 o
  -4  -3   6    21013.76    22496.29    412.83 o
  -3  -3   6     1148.47     1158.96     35.15 o
  -2  -3   6      388.01      356.74     16.58 o
  -1  -3   6     8177.50     8670.44    162.55 o
   0  -3   6      954.26      818.51     34.60 o
   1  -3   6     2194.62     2125.30     47.37 o
   2  -3   6     1519.02     1494.00     37.94 o
   3  -3   6      171.99      185.63     14.74 o
   4  -3   6     1690.85     1821.28     41.02 o
   5  -3   6      283.69      321.76     24.84 o
   6  -3   6      524.34      616.58     23.35 o
   7  -3   6    15595.24    15767.50    354.95 o
   8  -3   6    16092.12    16523.70    341.74 o
   9  -3   6      144.26      135.21     21.39 o
  10  -3   6      100.41      108.49     21.99 o
  11  -3   6     1407.82     1348.98     60.77 o
  12  -3   6       60.11       38.28     21.92 o
  13  -3   6        3.16       13.94     34.25 o
  -9  -2   6      837.45      828.89     46.10 o
  -8  -2   6      670.15      627.71     32.51 o
  -7  -2   6      263.44      253.08     20.88 o
  -6  -2   6        5.17        9.07     19.35 o
  -5  -2   6    14284.80    15720.66    540.57 o
  -4  -2   6     5692.23     5586.59    116.27 o
  -3  -2   6     2274.96     2583.48     55.82 o
  -2  -2   6      238.94      215.09     25.98 o
  -1  -2   6      399.19      440.77     17.46 o
   0  -2   6     7723.88     8276.71    243.81 o
   1  -2   6     6229.45     6004.44    112.08 o
   2  -2   6     2570.78     2810.86     83.62 o
   3  -2   6    12354.58    12762.26    423.78 o
   4  -2   6     6109.42     5780.76    105.20 o
   5  -2   6      139.15      143.20     19.61 o
   6  -2   6     4643.80     4641.58    101.17 o
   7  -2   6    28698.34    28801.73    613.72 o
   8  -2   6      262.53      257.32     19.46 o
   9  -2   6      702.49      728.99     29.91 o
  10  -2   6       79.50       91.71     20.70 o
  11  -2   6      127.88      132.09     27.88 o
  12  -2   6      416.88      424.41     31.93 o
  13  -2   6       99.21      135.37     24.88 o
 -10  -1   6       64.22       82.84     36.28 o
  -9  -1   6     4416.86     4886.10    324.87 o
  -8  -1   6     1111.45     1170.75     46.00 o
  -7  -1   6      122.18      113.08     19.58 o
  -6  -1   6      640.57      669.81     28.27 o
  -5  -1   6     5827.89     5994.95    162.23 o
  -4  -1   6     1817.42     1817.07     48.03 o
  -3  -1   6     5221.84     5114.66    132.70 o
  -2  -1   6       11.31       26.96     11.51 o
  -1  -1   6      141.53      141.77     11.64 o
   0  -1   6     2766.41     2601.40     73.85 o
   1  -1   6      200.26      235.11     14.60 o
   2  -1   6     1896.41     1725.73    149.39 o
   3  -1   6    36978.19    36665.70    748.96 o
   4  -1   6     1744.62     1657.25     54.76 o
   5  -1   6     1803.95     1819.13     61.05 o
   6  -1   6     3003.84     2935.02     77.59 o
   7  -1   6      991.27      836.78     25.06 o
   8  -1   6     5127.41     4909.13    110.32 o
   9  -1   6       45.85       26.55     15.01 o
  10  -1   6     1021.45      943.23     43.95 o
  11  -1   6       29.85       58.01     19.87 o
  12  -1   6       54.72       82.72     22.68 o
  13  -1   6      160.00      134.17     21.10 o
  14  -1   6     2151.09     2357.35    172.67 o
 -10   0   6      459.50      499.14     48.33 o
  -9   0   6     4752.13     4597.50    296.63 o
  -8   0   6       51.49       36.18     18.43 o
  -7   0   6     1418.40     1445.93     90.73 o
  -6   0   6      936.70      832.10     42.88 o
  -5   0   6        0.98      -16.94     17.67 o
  -4   0   6     9715.74     9629.30    488.93 o
  -3   0   6     1311.09     1180.54     81.98 o
  -2   0   6      726.47      671.98     33.10 o
  -1   0   6     4838.10     4947.79     93.30 o
   0   0   6      175.43      176.64     14.67 o
   1   0   6      392.10      384.81     23.08 o
   2   0   6    11529.52    11447.75    217.20 o
   3   0   6    17553.24    17054.88    519.38 o
   4   0   6     1461.45     1407.48     30.25 o
   5   0   6     1094.67     1031.57     48.22 o
   6   0   6      190.20      183.97     13.73 o
   7   0   6     2369.15     2425.77     65.93 o
   8   0   6     2938.95     2893.83    192.94 o
   9   0   6       28.84       28.29     13.20 o
  10   0   6     1322.76     1496.69    120.64 o
  11   0   6     3306.55     3691.32    144.33 o
  12   0   6      249.62      318.29     26.08 o
  13   0   6      416.84      485.94     37.57 o
  14   0   6     4273.17     4922.13    464.47 o
 -10   1   6     1829.91     1774.28    122.14 o
  -9   1   6      499.31      434.60     28.93 o
  -8   1   6     4387.48     4438.72    252.31 o
  -7   1   6     2155.66     2143.36    132.28 o
  -6   1   6      474.16      423.77     19.96 o
  -5   1   6     2252.20     2201.28    106.63 o
  -4   1   6     4105.80     4154.02    172.62 o
  -3   1   6      299.96      350.31     20.46 o
  -2   1   6    12877.53    13388.77    246.57 o
  -1   1   6    10791.43    11090.12    199.02 o
   0   1   6       66.44      108.69     14.13 o
   1   1   6     5005.60     5443.81    107.44 o
   2   1   6    14301.82    13405.58    864.45 o
   3   1   6     2642.54     2638.84     53.65 o
   4   1   6    16785.16    17040.13    330.13 o
   5   1   6      509.69      481.60     20.04 o
   6   1   6       50.13       31.32      7.77 o
   7   1   6     1982.38     1979.70     69.89 o
   8   1   6      547.12      481.84     23.71 o
   9   1   6      674.54      729.22     29.77 o
  10   1   6    16976.07    18823.87    759.92 o
  11   1   6     3354.29     4044.81    153.32 o
  12   1   6      106.18      113.38     17.00 o
  13   1   6      472.65      567.59     56.38 o
  14   1   6      677.41      771.01    165.30 o
 -10   2   6      205.15      161.25     33.58 o
  -9   2   6     3952.66     3859.34    224.97 o
  -8   2   6     6437.28     6397.42    429.49 o
  -7   2   6       12.84       34.07     19.70 o
  -6   2   6      116.68      156.88     16.90 o
  -5   2   6      380.13      418.91     25.05 o
  -4   2   6       70.82       85.52     12.91 o
  -3   2   6      303.54      284.74     19.26 o
  -2   2   6    12260.44    12688.71    235.50 o
  -1   2   6        4.25       22.39     12.41 o
   0   2   6    12705.23    13245.56    245.53 o
   1   2   6     2683.03     3104.73     62.27 o
   2   2   6      494.75      549.43     25.56 o
   3   2   6    24281.90    25137.24    486.91 o
   4   2   6    11677.16    11888.71    240.21 o
   5   2   6       50.80       45.84      8.40 o
   6   2   6     7472.51     7646.04    354.14 o
   7   2   6       57.54       52.41      9.19 o
   8   2   6      116.20      121.16     10.32 o
   9   2   6     7881.35     7833.13    383.61 o
  10   2   6     8131.42     8544.30    563.63 o
  11   2   6     1421.57     1590.81     97.43 o
  12   2   6     2886.06     2854.47    230.90 o
  13   2   6       32.86       44.98     18.45 o
  14   2   6      445.84      516.62     36.47 o
  -9   3   6     4601.20     4657.63    206.36 o
  -8   3   6      592.66      582.82     34.89 o
  -7   3   6       74.46      113.27     29.84 o
  -6   3   6     3201.68     3279.40    109.82 o
  -5   3   6       86.43       61.02     12.82 o
  -4   3   6      113.45      137.38     17.83 o
  -3   3   6     2862.24     2951.84     72.47 o
  -2   3   6      287.12      242.11     17.41 o
  -1   3   6    13894.09    13908.86    261.07 o
   0   3   6    12285.07    13193.68    269.60 o
   1   3   6      740.22      770.28     27.63 o
   2   3   6     2453.13     2362.44     57.31 o
   3   3   6    25420.44    26818.14    496.17 o
   4   3   6     1174.62     1297.50     33.77 o
   5   3   6     6538.51     6397.75    598.94 o
   6   3   6    12655.28    11998.06   1289.05 o
   7   3   6      282.98      287.23     20.37 o
   8   3   6      766.38      833.33     72.47 o
   9   3   6     3235.56     3238.69    125.19 o
  10   3   6     1670.41     1876.99     66.65 o
  11   3   6    13756.44    16287.21    848.23 o
  12   3   6     1182.93     1288.53     66.41 o
  13   3   6       28.93       11.96     13.55 o
  14   3   6      131.06      231.26     98.08 o
  -9   4   6     1625.29     1552.43    102.48 o
  -8   4   6      195.39      125.30     22.78 o
  -7   4   6      122.29      123.01     22.79 o
  -6   4   6      403.71      372.94     22.68 o
  -5   4   6     2004.12     2100.59     89.43 o
  -4   4   6      323.51      296.65     23.30 o
  -3   4   6      479.57      480.32     23.87 o
  -2   4   6    10081.13    10578.68    208.57 o
  -1   4   6    30214.40    31957.24    590.23 o
   0   4   6       84.04       52.46     11.98 o
   1   4   6     1127.76     1248.11     32.43 o
   2   4   6     1651.85     1853.50     43.40 o
   3   4   6      110.97       86.65      9.37 o
   4   4   6     2207.01     2296.61     48.27 o
   5   4   6     8892.38     8885.70    172.71 o
   6   4   6       45.71       81.84      8.41 o
   7   4   6     4719.68     4488.39    252.83 o
   8   4   6     2931.87     3151.64    151.72 o
   9   4   6       19.53       37.68      7.36 o
  10   4   6    14944.94    17612.82   1079.36 o
  11   4   6     7310.71     7757.88    658.77 o
  12   4   6       16.62       12.21     43.60 o
  13   4   6      571.60      404.63     81.35 o
  14   4   6       71.63       76.30     58.67 o
  -9   5   6        3.46       34.08     47.69 o
  -8   5   6      774.61      614.48     46.64 o
  -7   5   6      169.88      175.25     25.64 o
  -6   5   6     1479.09     1406.47     57.78 o
  -5   5   6     5754.31     6038.78    152.46 o
  -4   5   6      638.24      609.22     25.18 o
  -3   5   6      241.91      220.54     21.21 o
  -2   5   6    21401.51    22643.61    428.24 o
  -1   5   6     7551.02     8036.96    148.99 o
   0   5   6      914.23     1013.96     33.47 o
   1   5   6     6520.80     6694.93    123.54 o
   2   5   6     1826.27     2001.08     42.95 o
   3   5   6     1423.25     1598.70     36.51 o
   4   5   6       17.47       45.69     14.46 o
   5   5   6     1336.72     1392.18     32.34 o
   6   5   6    21737.35    20278.42   2304.48 o
   7   5   6    10802.10    10628.25    657.79 o
   8   5   6      314.45      328.07     31.07 o
   9   5   6      210.72      193.01     44.11 o
  10   5   6     4578.67     3964.57    166.84 o
  11   5   6      200.31      176.86     69.60 o
  12   5   6       53.24      -28.06     57.50 o
  13   5   6     3595.27     3161.96    148.74 o
  14   5   6       81.93       -1.17     56.72 o
  -9   6   6        1.70       24.90     39.76 o
  -8   6   6        6.89       36.96     32.84 o
  -7   6   6      450.29      427.20     36.12 o
  -6   6   6    13662.79    15239.65    309.82 o
  -5   6   6     4785.92     4961.72    126.77 o
  -4   6   6        1.05       17.13     18.61 o
  -3   6   6     1146.23     1208.60     37.79 o
  -2   6   6     4254.92     4609.13     98.17 o
  -1   6   6     1811.61     1976.13     49.95 o
   0   6   6      604.00      553.83     22.81 o
   1   6   6     4477.92     4647.86     91.57 o
   2   6   6     4307.98     4784.67    101.89 o
   3   6   6     2318.46     2263.10     47.19 o
   4   6   6      874.41     1040.61     26.80 o
   5   6   6     7065.18     7647.32    173.22 o
   6   6   6    33784.05    36919.26    688.52 o
   7   6   6      742.27      623.07     46.32 o
   9   6   6      221.89      162.22     54.87 o
  10   6   6       87.52       62.27     26.58 o
  11   6   6      454.55      311.04     42.79 o
  12   6   6     1290.24      951.79     60.45 o
  13   6   6      149.40      160.52     46.38 o
  14   6   6     2346.74     2106.36    146.32 o
  -8   7   6       59.10       27.05     32.17 o
  -7   7   6     3429.99     3544.17    103.10 o
  -6   7   6     9641.08     9911.65    325.97 o
  -5   7   6      174.92      214.68     30.81 o
  -4   7   6      241.39      231.05     18.03 o
  -3   7   6       14.27       22.06     21.64 o
  -2   7   6      327.11      294.82     15.86 o
  -1   7   6     4081.74     4187.76     87.22 o
   0   7   6       49.40       16.46     16.14 o
   1   7   6     2632.19     2828.14     95.36 o
   2   7   6    17935.24    19392.37    380.66 o
   3   7   6     1364.55     1341.32     32.07 o
   4   7   6      545.05      591.17     19.75 o
   5   7   6    10372.94    10615.13    218.93 o
   6   7   6     3776.44     4062.56    114.17 o
   7   7   6     1361.73     1379.22     92.28 o
   8   7   6      291.86      241.11     71.72 o
   9   7   6      703.58      596.48     59.04 o
  10   7   6       98.14       37.40     42.40 o
  11   7   6       67.06       83.27     85.29 o
  12   7   6       54.72       62.46     39.67 o
  13   7   6     2419.87     2284.07    135.41 o
  -8   8   6      115.39      128.05     38.92 o
  -7   8   6     2417.67     2571.24    129.77 o
  -6   8   6       33.31       37.07     44.73 o
  -5   8   6     4754.06     4905.45    138.15 o
  -4   8   6       75.50       25.47     24.25 o
  -3   8   6       11.69       40.04     19.16 o
  -2   8   6        4.61        6.46     19.32 o
  -1   8   6       64.20       27.17     21.49 o
   0   8   6        3.91       -2.45     16.67 o
   1   8   6    22663.22    25647.96    679.54 o
   2   8   6    13930.74    15166.69    284.31 o
   3   8   6        0.33       -7.95     11.10 o
   4   8   6     1798.82     1939.82     43.26 o
   5   8   6     4326.95     4580.00     91.98 o
   6   8   6     1440.56     1469.63    103.83 o
   7   8   6      924.97      858.14     40.49 o
   8   8   6        7.15      -32.90     32.90 o
   9   8   6     1065.30      906.30     73.89 o
  10   8   6     2083.98     1607.04     83.62 o
  11   8   6       93.29       96.48     41.66 o
  12   8   6     1726.50     1424.54    181.65 o
  13   8   6     5868.28     5266.26    402.68 o
  -7   9   6       81.71       -9.09     48.06 o
  -6   9   6     1900.76     1752.11    103.16 o
  -5   9   6     2095.69     2141.38     83.05 o
  -4   9   6       66.00       79.15     45.04 o
  -3   9   6     4794.15     4695.31    133.60 o
  -2   9   6     2053.82     2095.07     66.78 o
  -1   9   6        3.12       34.21     11.06 o
   0   9   6     1916.47     1995.40     99.37 o
   1   9   6    19318.92    21574.86    463.45 o
   2   9   6      243.32      251.78     21.12 o
   3   9   6     6661.02     6926.94    704.49 o
   4   9   6      663.56      664.73     58.55 o
   5   9   6       10.86        6.08     11.25 o
   6   9   6     4571.19     4595.33    368.87 o
   7   9   6       69.02       77.95     14.06 o
   8   9   6      197.88      172.60     32.46 o
   9   9   6     8123.79     7017.90    237.17 o
  10   9   6      858.25      766.65     56.45 o
  11   9   6      205.47      196.27     42.78 o
  12   9   6     2039.24     1792.62    103.11 o
  13   9   6     1075.79      992.77     89.31 o
  -7  10   6        8.75       62.23     42.35 o
  -6  10   6      998.49      987.21     69.26 o
  -5  10   6      243.85      242.49     55.63 o
  -4  10   6     1500.01     1545.64     63.14 o
  -3  10   6     8081.29     8080.56    237.26 o
  -2  10   6       19.99       34.98     23.48 o
  -1  10   6     1181.64     1126.19     43.74 o
   0  10   6     1133.81     1176.52     34.93 o
   1  10   6       69.37       43.35     19.13 o
   2  10   6     9471.04    10012.32    507.55 o
   3  10   6     2813.73     2930.66    155.12 o
   4  10   6        1.58        9.42     12.09 o
   5  10   6      109.22      115.65     13.54 o
   6  10   6       37.49       45.13     10.68 o
   7  10   6       85.85       77.76     12.36 o
   8  10   6     4124.51     3467.15    259.66 o
   9  10   6     8326.76     7178.47    537.08 o
  10  10   6      244.60      192.19     40.34 o
  11  10   6      872.53      769.31    109.87 o
  12  10   6      484.49      326.78    101.19 o
  -6  11   6       22.61      -10.95     40.96 o
  -5  11   6       63.48       83.55     40.53 o
  -4  11   6     1952.56     1948.51    105.92 o
  -3  11   6      930.31      773.81     52.48 o
  -2  11   6     4550.25     4883.89    129.49 o
  -1  11   6     2195.75     2187.18     71.19 o
   0  11   6        2.67      -11.79     22.36 o
   1  11   6     3793.08     4054.69    151.08 o
   2  11   6     5029.27     5289.03    231.24 o
   3  11   6      100.36      100.36     18.00 o
   4  11   6     2647.26     2765.04    108.68 o
   5  11   6     2489.74     2693.69    174.83 o
   6  11   6       22.87       20.82     11.74 o
   7  11   6      372.22      397.10     27.89 o
   8  11   6     3585.69     3107.58    228.02 o
   9  11   6       34.22       38.04     31.76 o
  10  11   6     2724.61     2519.42    341.47 o
  11  11   6      367.56      258.32     56.37 o
  -5  12   6       82.48       65.50     42.01 o
  -4  12   6      722.99      832.64     73.90 o
  -3  12   6     3037.56     3176.24    165.06 o
  -2  12   6     9257.68     9652.80    269.48 o
  -1  12   6      223.31      235.77     32.43 o
   0  12   6      119.76       98.46     22.62 o
   1  12   6     1881.08     1856.79    105.46 o
   2  12   6        4.32      -10.25     17.41 o
   3  12   6      306.76      324.67     24.54 o
   4  12   6     8955.08     9431.78    355.64 o
   5  12   6      392.46      356.08     19.89 o
   6  12   6      705.76      702.61     31.46 o
   7  12   6      797.97      848.25     25.98 o
   8  12   6        0.95      -46.57     46.57 o
   9  12   6     5041.26     4257.67    327.72 o
  10  12   6     2011.62     1901.56    197.49 o
  11  12   6       53.30       21.73     45.02 o
  -4  13   6      213.03      161.13     63.36 o
  -3  13   6     6287.21     6062.64    328.56 o
  -2  13   6     1606.24     1518.02     91.15 o
  -1  13   6       40.10       19.06     36.40 o
   0  13   6     1062.96     1045.20     78.89 o
   1  13   6       71.47      105.79     26.92 o
   2  13   6      685.55      681.69     32.60 o
   3  13   6      817.04      887.57     55.36 o
   4  13   6      811.27      776.28     62.63 o
   5  13   6     4185.12     4832.68    164.07 o
   6  13   6     2125.36     2347.39    212.07 o
   7  13   6       60.03       66.73     13.42 o
   8  13   6     1294.38     1349.07     62.13 o
   9  13   6     2809.00     2810.20    205.55 o
  10  13   6        0.98       17.20     46.38 o
  -3  14   6     1977.22     1743.11    112.96 o
  -2  14   6       19.79       48.80     43.11 o
  -1  14   6      925.19      675.03     65.76 o
   0  14   6      632.32      510.93     58.62 o
   1  14   6      195.68      171.04     39.75 o
   2  14   6       15.88      -31.16     31.16 o
   3  14   6      453.54      430.68     27.44 o
   4  14   6     2110.15     2285.40    110.21 o
   5  14   6     7416.09     8706.28    347.20 o
   6  14   6     1418.49     1480.86     78.39 o
   7  14   6       32.59       78.97     18.22 o
   8  14   6      557.89      477.49     98.82 o
  -1  15   6      108.87       71.34     45.51 o
   0  15   6      736.14      625.30     56.76 o
   1  15   6     2088.13     2115.39    102.37 o
   2  15   6      258.77      317.72     42.21 o
   3  15   6      166.53      180.18     34.40 o
   4  15   6     5622.56     6605.44    187.21 o
   5  15   6     2228.22     2542.29    107.49 o
   6  15   6       25.52       14.35     24.29 o
   7  15   6       12.13      -64.03     76.20 o
  -2 -12   7     3261.26     3199.68    208.93 o
  -1 -12   7      263.20      259.26     66.51 o
   0 -12   7        3.98       13.65     32.58 o
   1 -12   7      215.90      236.32     40.12 o
   2 -12   7      117.43       68.15     48.57 o
   3 -12   7        6.72       20.69     69.24 o
   4 -12   7     2479.55     2838.70    119.22 o
   5 -12   7      218.64      220.65     69.51 o
  -3 -11   7     3922.55     3845.12    164.07 o
  -2 -11   7     1430.22     1409.87     64.07 o
  -1 -11   7        5.88      -20.65     26.90 o
   0 -11   7      488.95      402.15     35.38 o
   1 -11   7       77.87       55.29     30.39 o
   2 -11   7       12.35       19.21     26.01 o
   3 -11   7      320.06      317.77     37.88 o
   4 -11   7      991.12      837.02     77.93 o
   5 -11   7     1794.69     1810.98     96.40 o
   6 -11   7     1758.16     1838.54    107.89 o
   7 -11   7       55.50       57.49     49.30 o
  -5 -10   7       50.17       42.48     22.79 o
  -4 -10   7      604.35      617.91     38.13 o
  -3 -10   7     1357.65     1384.19     54.36 o
  -2 -10   7       34.77        5.71     23.01 o
  -1 -10   7      179.53      134.81     24.91 o
   0 -10   7     1396.67     1343.20     47.92 o
   1 -10   7       60.11       72.87     34.12 o
   2 -10   7      956.48      966.52     46.48 o
   3 -10   7      508.13      484.31     34.56 o
   4 -10   7     1306.97     1303.91     57.31 o
   5 -10   7     8804.64     8855.41    395.08 o
   6 -10   7     1192.70     1116.98     85.36 o
   7 -10   7        9.40       58.67     37.20 o
   8 -10   7      107.25      108.34     46.01 o
  -6  -9   7       84.89       89.01     23.21 o
  -5  -9   7        4.71        9.66     22.47 o
  -4  -9   7        8.92       18.30     29.64 o
  -3  -9   7       55.55      108.98     32.08 o
  -2  -9   7      773.23      798.69     35.99 o
  -1  -9   7      422.33      315.89     25.41 o
   0  -9   7      167.20      164.70     24.72 o
   1  -9   7     4882.56     4957.94    131.36 o
   2  -9   7     1195.88     1219.49     46.11 o
   3  -9   7      162.24      143.88     26.77 o
   4  -9   7     7385.83     7401.59    213.70 o
   5  -9   7     3994.44     3948.44    137.80 o
   6  -9   7      161.36      153.57     44.97 o
   7  -9   7      349.50      302.92     58.22 o
   8  -9   7      308.49      216.95     48.95 o
   9  -9   7       96.07       24.76     54.35 o
  10  -9   7       10.61      -30.96     72.94 o
  -6  -8   7      633.28      706.60     36.03 o
  -5  -8   7      220.34      205.07     22.24 o
  -4  -8   7        0.41       -0.04     18.59 o
  -3  -8   7      172.00      126.00     18.51 o
  -2  -8   7       64.11       50.26     22.28 o
  -1  -8   7       48.55       66.95     33.59 o
   0  -8   7     9173.57     9474.92    248.35 o
   1  -8   7     9889.58    10293.12    253.22 o
   2  -8   7       82.34       48.18     31.67 o
   3  -8   7      155.81      162.17     27.77 o
   4  -8   7     3830.04     3780.09    107.38 o
   5  -8   7       58.26       46.67     23.17 o
   6  -8   7      418.68      341.93     37.13 o
   7  -8   7     1335.05     1276.47     54.89 o
   8  -8   7      295.83      213.65     30.84 o
   9  -8   7      461.51      511.51     53.86 o
  10  -8   7      475.19      426.87     59.94 o
  -7  -7   7     1283.44     1351.09     78.01 o
  -6  -7   7      953.21      870.69     41.23 o
  -5  -7   7       63.81       51.95     22.68 o
  -4  -7   7     3639.13     3380.85    137.95 o
  -3  -7   7     1013.57      995.61     58.79 o
  -2  -7   7      323.92      304.21     30.67 o
  -1  -7   7     4349.01     4895.76    153.84 o
   0  -7   7    11842.39    12636.48    273.88 o
   1  -7   7       41.75       75.68     26.45 o
   2  -7   7      289.50      336.99     29.04 o
   3  -7   7      102.22       98.40     23.81 o
   4  -7   7       65.34       48.14     17.64 o
   5  -7   7     3120.35     3021.53     82.54 o
   6  -7   7       57.51       26.26     23.99 o
   7  -7   7       36.32       37.90     36.00 o
   8  -7   7     5011.01     5177.78    148.42 o
   9  -7   7     1224.82     1258.91     53.19 o
  10  -7   7        0.46       15.87     43.82 o
  11  -7   7     2566.94     2483.19    151.34 o
  -8  -6   7        4.58      -23.96     30.18 o
  -7  -6   7     1621.34     1638.58     61.01 o
  -6  -6   7      244.53      237.75     22.15 o
  -5  -6   7      809.41      790.08     31.85 o
  -4  -6   7     6526.98     7042.93    353.54 o
  -3  -6   7      341.45      347.02     26.04 o
  -2  -6   7       10.73       13.98     10.35 o
  -1  -6   7     1977.49     1989.27     58.51 o
   0  -6   7     1334.78     1305.49     59.07 o
   1  -6   7     6221.89     6538.72    147.04 o
   2  -6   7       95.84      115.62     20.96 o
   3  -6   7        3.22      -15.97     15.97 o
   4  -6   7      521.10      473.90     28.14 o
   5  -6   7      343.44      287.80     24.18 o
   6  -6   7      147.23      120.73     21.22 o
   7  -6   7     6022.06     6188.12    162.14 o
   8  -6   7     8733.23     9348.41    364.90 o
   9  -6   7       75.08       54.07     27.76 o
  10  -6   7      385.90      393.78     37.87 o
  11  -6   7     1281.95     1320.39     59.67 o
  12  -6   7        8.81       57.43     65.79 o
  -8  -5   7      132.82      150.48     28.17 o
  -7  -5   7      373.64      398.04     31.85 o
  -6  -5   7        8.26      -12.83     23.21 o
  -5  -5   7     4412.78     4390.39    149.35 o
  -4  -5   7     3746.75     3805.00    139.69 o
  -3  -5   7      928.36      897.91     53.61 o
  -2  -5   7     1459.02     1340.04     57.54 o
  -1  -5   7     1438.31     1437.09     45.49 o
   0  -5   7     4309.68     4279.97     96.47 o
   1  -5   7    13908.58    13669.52    282.53 o
   2  -5   7        0.13        8.73     16.63 o
   3  -5   7     1400.07     1344.27     40.64 o
   4  -5   7     2713.54     2633.91     67.83 o
   5  -5   7       39.35       55.17     16.52 o
   6  -5   7     2681.91     2836.98    101.53 o
   7  -5   7    14611.06    15616.93    632.75 o
   8  -5   7      685.94      669.53     46.99 o
   9  -5   7     1750.47     1740.19     64.02 o
  10  -5   7       33.89       37.75     23.23 o
  11  -5   7       30.08       34.36     33.50 o
  12  -5   7     1247.81     1226.02    146.98 o
  -8  -4   7      301.08      282.42     33.55 o
  -7  -4   7        0.37        0.00     17.35 o
  -6  -4   7      332.49      357.54     26.53 o
  -5  -4   7     2920.12     3085.53    127.61 o
  -4  -4   7     1688.20     1764.01     49.16 o
  -3  -4   7     6894.28     7066.15    154.35 o
  -2  -4   7      714.64      732.62     26.10 o
  -1  -4   7       65.75       66.03     11.35 o
   0  -4   7     3979.68     4004.94     91.57 o
   1  -4   7      178.28      119.59     15.64 o
   2  -4   7        3.95        0.50     15.10 o
   3  -4   7    14546.04    14446.34    299.59 o
   4  -4   7     2165.03     2133.08     63.70 o
   5  -4   7      395.85      400.75     20.49 o
   6  -4   7     4701.92     4907.33    106.43 o
   7  -4   7     1329.19     1377.05     51.39 o
   8  -4   7     8288.37     8759.46    194.01 o
   9  -4   7     1164.06     1040.67     39.06 o
  10  -4   7      169.86      155.12     29.55 o
  11  -4   7        9.83        2.93     22.25 o
  12  -4   7      108.77       85.58     38.93 o
  13  -4   7       17.59       -2.84     31.31 o
  -9  -3   7     2417.22     2425.38    100.89 o
  -8  -3   7      170.15      215.93     24.60 o
  -7  -3   7      769.10      687.72    111.38 o
  -6  -3   7     1005.51     1089.77     43.80 o
  -5  -3   7       54.02       71.68     23.81 o
  -4  -3   7    12339.08    13164.75    268.93 o
  -3  -3   7     2957.37     2995.57     75.06 o
  -2  -3   7       96.12      119.86     18.86 o
  -1  -3   7     1162.50     1031.32     36.51 o
   0  -3   7      391.55      325.80     12.11 o
   1  -3   7        6.70        6.49     10.50 o
   2  -3   7    10305.29    10790.54    234.97 o
   3  -3   7    11674.98    11924.38    247.86 o
   4  -3   7     3119.44     3351.81     80.58 o
   5  -3   7     2471.75     2438.54     51.39 o
   6  -3   7      470.09      514.01     22.92 o
   7  -3   7     3748.96     3984.33     86.37 o
   8  -3   7     9464.54     9471.74    218.26 o
   9  -3   7      537.41      576.45     46.35 o
  10  -3   7      602.80      574.19     47.01 o
  11  -3   7     2262.71     2522.91    121.48 o
  12  -3   7       85.23      140.76     32.64 o
  13  -3   7      225.39      311.95     39.83 o
  -9  -2   7       40.29       66.42     30.62 o
  -8  -2   7     4626.03     4803.66    170.70 o
  -7  -2   7     2009.40     2181.19     67.89 o
  -6  -2   7       13.76       33.19     23.74 o
  -5  -2   7     1979.58     2004.88     60.64 o
  -4  -2   7     6641.43     7039.21    168.22 o
  -3  -2   7      145.32      158.23     19.94 o
  -2  -2   7     1392.07     1377.47     38.08 o
  -1  -2   7     3543.71     3496.29     71.89 o
   0  -2   7      726.91      744.30     25.95 o
   1  -2   7     1676.22     1833.54     43.92 o
   2  -2   7     8606.69     8935.55    211.96 o
   3  -2   7     3772.15     3781.82    179.17 o
   4  -2   7    23694.50    23951.09    493.32 o
   5  -2   7     1880.73     1939.50     51.07 o
   6  -2   7       17.38       29.82     13.23 o
   7  -2   7     4917.96     4872.65     99.09 o
   8  -2   7     1226.83     1138.46     40.93 o
   9  -2   7      367.88      349.14     27.20 o
  10  -2   7     4782.65     5135.57    148.94 o
  11  -2   7     1603.88     1759.11     73.37 o
  12  -2   7      111.28       80.68     22.91 o
  13  -2   7      442.05      581.49     43.00 o
  -9  -1   7     2798.72     2860.97    113.97 o
  -8  -1   7     6655.35     6788.54    347.15 o
  -7  -1   7      189.89      283.24     31.15 o
  -6  -1   7      338.42      297.22     26.19 o
  -5  -1   7     1219.95     1251.47     41.05 o
  -4  -1   7      332.92      378.28     20.16 o
  -3  -1   7        9.13       27.55     12.97 o
  -2  -1   7     2460.19     2454.92     56.28 o
  -1  -1   7      536.12      469.78     24.39 o
   0  -1   7     8006.44     8896.51    218.71 o
   1  -1   7      299.79      235.94     19.37 o
   2  -1   7      397.01      350.92     28.25 o
   3  -1   7    28518.79    28199.06   1741.48 o
   4  -1   7    15872.99    15852.37    304.06 o
   5  -1   7       26.52        5.87      8.50 o
   6  -1   7      765.19      736.64     23.01 o
   7  -1   7      109.69      184.89     23.71 o
   8  -1   7      337.52      308.23     17.17 o
   9  -1   7      833.51      810.79     62.37 o
  10  -1   7     5676.74     5836.67    262.08 o
  11  -1   7     2420.60     2506.10    128.59 o
  12  -1   7     3108.65     3594.40    208.03 o
  13  -1   7      290.63      299.74     34.20 o
  14  -1   7      252.99      275.60     50.52 o
  -9   0   7     4648.37     4534.15    337.08 o
  -8   0   7      798.02      866.55     65.33 o
  -7   0   7      196.88      196.89     18.59 o
  -6   0   7       23.30        2.86     13.25 o
  -5   0   7        7.69       -3.37     13.86 o
  -4   0   7      872.22      847.71     93.36 o
  -3   0   7      115.31      116.67     16.25 o
  -2   0   7       99.21      111.76     20.04 o
  -1   0   7    14157.92    14023.14    275.36 o
   0   0   7     6999.55     6814.80    134.56 o
   1   0   7       54.04       67.59     22.13 o
   2   0   7     3718.05     3756.00     75.95 o
   3   0   7    12573.07    11699.80    229.14 o
   4   0   7      234.78      275.24     19.94 o
   5   0   7      686.70      781.12     23.91 o
   6   0   7     4084.37     4042.07    115.53 o
   7   0   7       12.07        9.30     11.85 o
   8   0   7      154.35      171.15     17.09 o
   9   0   7      825.63      953.50     56.35 o
  10   0   7     1193.68     1395.01     94.58 o
  11   0   7    18926.96    21580.55    935.96 o
  12   0   7     1810.60     1986.74    115.64 o
  13   0   7       55.59       95.78     23.46 o
  14   0   7      542.67      527.43     52.77 o
  -9   1   7     1462.32     1469.62     91.48 o
  -8   1   7      900.07      843.87     42.38 o
  -7   1   7      432.97      413.00     38.76 o
  -6   1   7       10.36      -10.16     14.36 o
  -5   1   7      518.97      512.06     20.60 o
  -4   1   7      117.62      119.46     13.52 o
  -3   1   7      474.36      486.31     16.89 o
  -2   1   7     7786.02     7742.38    150.01 o
  -1   1   7    41435.77    41938.27   1886.51 o
   0   1   7     1483.80     1568.92     37.12 o
   1   1   7      195.39      192.37     26.47 o
   2   1   7     1735.79     1710.03     39.63 o
   3   1   7       45.41       45.04     10.01 o
   4   1   7     7730.26     8305.34    164.62 o
   5   1   7     1024.45      946.43     63.65 o
   6   1   7      946.76     1068.77     28.40 o
   7   1   7     8253.99     7924.24    392.68 o
   8   1   7      672.21      667.24     20.74 o
   9   1   7        2.29       21.06     12.00 o
  10   1   7    10072.89    10633.82    468.22 o
  11   1   7     7369.16     8732.46    527.17 o
  12   1   7       39.73       41.20     17.28 o
  13   1   7      131.75      183.94     31.88 o
  14   1   7       26.87       50.86     25.98 o
  -9   2   7      113.62      103.88     29.95 o
  -8   2   7     2535.05     2321.99    100.71 o
  -7   2   7        4.74        2.24     15.36 o
  -6   2   7      755.96      643.09     43.50 o
  -5   2   7     5470.06     5428.13    192.96 o
  -4   2   7      418.97      443.61     20.46 o
  -3   2   7       24.18       22.81     13.41 o
  -2   2   7    15930.09    17352.48    330.19 o
  -1   2   7    13532.49    13455.40    255.68 o
   0   2   7     5155.79     5058.05    100.21 o
   1   2   7     1276.82     1288.50     38.86 o
   2   2   7      495.86      494.27     24.43 o
   3   2   7     3964.26     4340.52     85.55 o
   4   2   7     1310.29     1177.52     28.61 o
   5   2   7     2031.18     2193.34     46.82 o
   6   2   7    19809.12    19454.47   1517.37 o
   7   2   7    15124.50    14716.01    403.47 o
   8   2   7      172.14      173.88     14.39 o
   9   2   7      690.24      729.69     43.34 o
  10   2   7     4820.90     5145.64    244.21 o
  11   2   7        1.55        6.59     12.54 o
  12   2   7      242.22      294.92     18.21 o
  13   2   7     1055.97     1116.55     66.02 o
  14   2   7       10.24      -16.07     30.87 o
  -9   3   7       13.14       23.08     29.93 o
  -8   3   7       92.53       62.35     19.76 o
  -7   3   7      404.13      383.51     25.86 o
  -6   3   7    13104.43    13652.97    460.88 o
  -5   3   7     8414.11     9153.75    265.10 o
  -4   3   7      178.94      178.76     24.73 o
  -3   3   7     1263.81     1265.59     41.32 o
  -2   3   7     3972.38     4069.68     86.01 o
  -1   3   7     4473.43     4489.38     90.08 o
   0   3   7     6789.64     7234.55    133.22 o
   1   3   7      103.08      105.38     12.51 o
   2   3   7     5452.48     5922.48    118.92 o
   3   3   7     1168.76     1152.43     30.78 o
   4   3   7      173.04      168.29     16.41 o
   5   3   7     5132.81     5132.59    107.54 o
   6   3   7    33906.27    35609.75    685.82 o
   7   3   7     2570.00     2333.54    276.36 o
   8   3   7      618.40      636.14     22.45 o
   9   3   7      485.26      488.06     18.75 o
  10   3   7      330.86      381.52     26.44 o
  11   3   7     2427.77     2692.10    122.90 o
  12   3   7       23.87       21.29     11.92 o
  13   3   7       22.16        6.79     14.13 o
  14   3   7     2106.19     2027.24    182.83 o
  -9   4   7       23.97        0.86     40.04 o
  -8   4   7       24.55        4.11     26.55 o
  -7   4   7     2885.36     2887.65    130.33 o
  -6   4   7     6643.20     7196.83    228.05 o
  -5   4   7     1353.17     1288.42     48.85 o
  -4   4   7     2125.74     2198.48     75.93 o
  -3   4   7        2.74      -15.15     15.71 o
  -2   4   7      840.02      866.24     45.28 o
  -1   4   7    12618.97    12935.82    252.34 o
   0   4   7      123.01      157.93     18.62 o
   1   4   7     3764.50     4082.71     80.67 o
   2   4   7    18116.23    18577.89    347.87 o
   3   4   7        2.46       15.48     14.86 o
   4   4   7     1454.59     1584.27     34.84 o
   5   4   7    13149.32    12311.62   1252.21 o
   6   4   7     6107.73     5779.78    560.26 o
   7   4   7     2727.59     2579.43    250.53 o
   8   4   7      639.51      664.07     39.37 o
   9   4   7        5.14        6.93      7.40 o
  10   4   7       17.27       23.81      8.73 o
  11   4   7     2738.10     2825.35    295.21 o
  12   4   7       15.45       12.83     10.19 o
  13   4   7     2068.82     2589.37    262.07 o
  14   4   7     3652.82     3743.67    482.34 o
  -8   5   7       58.50       84.92     35.13 o
  -7   5   7     1439.78     1296.69     48.22 o
  -6   5   7       17.02       56.84     21.13 o
  -5   5   7    10231.52    11014.99    549.48 o
  -4   5   7     1111.48     1176.06     47.95 o
  -3   5   7      168.02      145.52     27.84 o
  -2   5   7        7.47       58.88     19.77 o
  -1   5   7     3209.94     3416.35     93.85 o
   0   5   7        0.23       -3.55     14.34 o
   1   5   7    14399.63    15241.25    300.63 o
   2   5   7    13889.74    14472.24    269.73 o
   3   5   7      624.50      726.78     23.93 o
   4   5   7     2562.42     2802.77     81.00 o
   5   5   7     3310.12     3545.00     69.42 o
   6   5   7     2359.06     2231.40    393.72 o
   7   5   7    10390.69    10140.43    758.50 o
   8   5   7       24.63       35.75     11.67 o
   9   5   7      811.15      907.47     39.47 o
  10   5   7      618.24      836.90    115.76 o
  11   5   7        4.37       22.58     60.15 o
  12   5   7      683.93      579.11     53.52 o
  13   5   7     5513.72     5308.42    232.56 o
  14   5   7     1051.05      934.17     78.11 o
  -8   6   7      394.72      312.28     44.47 o
  -7   6   7       91.50       80.24     35.59 o
  -6   6   7     4068.32     4093.90    131.42 o
  -5   6   7     7385.35     7556.93    318.33 o
  -4   6   7       88.29       79.43     18.46 o
  -3   6   7     1391.34     1345.92     75.69 o
  -2   6   7      293.22      244.11     23.48 o
  -1   6   7      114.86      101.44     41.30 o
   0   6   7      759.80      948.23     30.76 o
   1   6   7    11112.98    11321.02    211.78 o
   2   6   7       69.91       68.24     17.66 o
   3   6   7     8355.81     9115.08    178.99 o
   4   6   7     3168.64     3378.07     70.29 o
   5   6   7      741.45      791.10     21.82 o
   6   6   7    14287.32    13767.55   1330.60 o
   7   6   7     2367.83     2253.76    231.51 o
   8   6   7        3.90        6.03     11.09 o
   9   6   7     4576.49     3577.33    152.69 o
  10   6   7     1471.47     1314.54     86.72 o
  11   6   7      347.23      192.97     41.79 o
  12   6   7     3597.58     3141.41    127.10 o
  13   6   7      815.96      721.69    119.66 o
  14   6   7     1860.43     1547.38    109.91 o
  -8   7   7      149.49      177.65     39.45 o
  -7   7   7       30.46       72.53     44.21 o
  -6   7   7     2560.13     2485.28    101.36 o
  -5   7   7      343.36      292.93     25.53 o
  -4   7   7       40.74       60.19     15.90 o
  -3   7   7     4319.61     4110.94    214.43 o
  -2   7   7        2.08       38.14     21.89 o
  -1   7   7      499.97      522.21     37.27 o
   0   7   7     1179.55     1337.06     39.76 o
   1   7   7      135.30      163.47     15.92 o
   2   7   7    19928.98    21317.03    419.06 o
   3   7   7     6470.29     6705.72    142.83 o
   4   7   7      174.23      172.60     16.60 o
   5   7   7      143.17      179.14     12.62 o
   6   7   7     1119.66     1127.26     30.93 o
   7   7   7      378.73      405.88     59.38 o
   8   7   7     1723.19     1806.78     91.67 o
   9   7   7     7143.71     5742.00    252.08 o
  10   7   7       17.18       33.23     32.01 o
  11   7   7     1313.81     1130.49     70.50 o
  12   7   7     1397.49     1105.77     80.19 o
  13   7   7      845.36      699.02    165.90 o
  -7   8   7       16.32      -48.86     55.88 o
  -6   8   7       68.64       71.83     37.30 o
  -5   8   7      330.70      268.96     40.72 o
  -4   8   7      381.32      348.96     26.12 o
  -3   8   7      773.07      666.93     30.70 o
  -2   8   7     6465.96     6741.25    174.03 o
  -1   8   7     2757.72     2990.70     71.77 o
   0   8   7      418.37      399.54     27.72 o
   1   8   7     7084.56     7749.51    168.67 o
   2   8   7    14443.41    15429.95    362.72 o
   3   8   7      377.25      425.22     23.26 o
   4   8   7     2238.47     2335.77     51.27 o
   5   8   7     1580.47     1773.14     53.83 o
   6   8   7        4.81       10.49     11.07 o
   7   8   7      163.69      198.14     13.14 o
   8   8   7     2603.96     2559.75    112.42 o
   9   8   7      112.02       89.72     33.66 o
  10   8   7     6203.50     4770.94    203.59 o
  11   8   7     1128.20      871.77     70.53 o
  12   8   7       47.51       42.38     54.07 o
  13   8   7     2318.15     1952.02    120.10 o
  -7   9   7      152.00      248.65     69.35 o
  -6   9   7       27.38      -32.24     79.02 o
  -5   9   7       14.97       55.19     58.03 o
  -4   9   7      367.69      297.90     34.12 o
  -3   9   7     4383.12     4669.01    121.43 o
  -2   9   7    16947.90    16950.40    782.54 o
  -1   9   7     1471.69     1522.41     52.07 o
   0   9   7       59.52       22.69     33.08 o
   1   9   7     4243.03     4483.65    108.86 o
   2   9   7      510.69      488.47     43.33 o
   3   9   7      876.99      811.77     27.61 o
   4   9   7     2822.08     3102.43    109.91 o
   5   9   7      177.02      174.69     16.47 o
   6   9   7     1277.23     1393.29     54.27 o
   7   9   7      209.13      220.02     17.89 o
   8   9   7       60.73       70.81     15.05 o
   9   9   7    10837.22     8865.67    346.10 o
  10   9   7     4855.20     3966.45    272.42 o
  11   9   7       57.29      207.19     47.14 o
  12   9   7       76.01       71.00     44.67 o
  13   9   7      553.94      576.23    139.13 o
  -6  10   7     1007.60     1000.08     86.75 o
  -5  10   7       40.27      -16.67     36.79 o
  -4  10   7      410.03      361.66     56.90 o
  -3  10   7    10229.23    10755.73    347.93 o
  -2  10   7     3482.38     3665.63    167.87 o
  -1  10   7       80.90       49.00     24.25 o
   0  10   7       96.12       97.04     16.74 o
   1  10   7       40.75       44.94     16.60 o
   2  10   7     1733.39     1753.11     59.61 o
   3  10   7      190.99      201.90     18.12 o
   4  10   7      450.68      487.92     30.18 o
   5  10   7     5879.75     6168.81    672.67 o
   6  10   7     6669.46     7084.56    621.49 o
   7  10   7      270.70      280.55     13.37 o
   8  10   7     1864.01     1960.72    302.98 o
   9  10   7    11116.66     8983.97    409.88 o
  10  10   7      199.87      103.16     44.86 o
  11  10   7       13.20      -36.32     36.32 o
  12  10   7      372.92      272.02     97.74 o
  -5  11   7        4.85      -31.40     60.62 o
  -4  11   7      783.37      897.09    109.86 o
  -3  11   7     3121.36     3129.31    115.22 o
  -2  11   7      504.79      430.61     34.85 o
  -1  11   7       44.01       72.92     33.38 o
   0  11   7        6.57       -3.65     11.02 o
   1  11   7      156.08      125.29     16.13 o
   2  11   7      138.53      152.20     20.86 o
   3  11   7      439.64      437.79     25.60 o
   4  11   7     3570.42     3903.21    153.86 o
   5  11   7    15342.24    16622.36    925.74 o
   6  11   7     1780.76     1912.89    197.35 o
   7  11   7       43.21       39.99     10.22 o
   8  11   7     3056.58     3265.43    161.48 o
   9  11   7      407.66      378.67     48.98 o
  10  11   7      812.53      616.03     66.87 o
  11  11   7      270.66      180.09     49.18 o
  -4  12   7      319.26      344.48     69.69 o
  -3  12   7       54.93        0.56     54.97 o
  -2  12   7     5069.28     5041.71    180.48 o
  -1  12   7       92.30       76.99     33.56 o
   0  12   7     1296.47     1224.01     52.35 o
   1  12   7     1707.24     1660.28     49.97 o
   2  12   7       21.22       45.18     20.89 o
   3  12   7        0.53       -7.63     16.30 o
   4  12   7    10815.52    11932.65    489.08 o
   5  12   7     5052.96     5303.09    174.11 o
   6  12   7      981.23     1004.40     46.54 o
   7  12   7      116.68       92.38     14.13 o
   8  12   7       26.30       31.04     16.40 o
   9  12   7     1240.20     1053.57     84.00 o
  10  12   7      557.77      395.57     52.95 o
  11  12   7      157.75       89.00    108.75 o
  -3  13   7      728.01      677.29     65.64 o
  -2  13   7      887.75      848.28     69.50 o
  -1  13   7       16.98       35.89     30.70 o
   0  13   7     3390.00     3672.03    153.53 o
   1  13   7     2145.32     2100.45    133.37 o
   2  13   7       92.05       78.84     19.83 o
   3  13   7     1039.00      989.06     42.48 o
   4  13   7     3171.27     3426.00    215.51 o
   5  13   7      527.92      545.72     42.38 o
   6  13   7     1911.18     2015.40     89.48 o
   7  13   7      431.46      437.87     23.36 o
   8  13   7       59.28       80.19     15.63 o
   9  13   7       21.43       20.99     76.91 o
  10  13   7      188.53      214.71     64.93 o
  -2  14   7        3.60      -43.78     59.52 o
  -1  14   7     1405.82     1284.07     91.36 o
   0  14   7     4452.40     4167.97    168.84 o
   1  14   7        0.79       45.18     29.30 o
   2  14   7     1165.84     1131.27     96.65 o
   3  14   7      378.87      309.17     25.38 o
   4  14   7      185.38      199.29     28.23 o
   5  14   7     2574.28     2753.03    172.94 o
   6  14   7      480.17      457.42     40.63 o
   7  14   7      150.31      180.49     21.67 o
   8  14   7     1760.44     1722.79    146.05 o
   0  15   7       94.40       34.75     52.39 o
   1  15   7     2652.14     2513.55    143.97 o
   2  15   7      540.16      536.70     48.75 o
   3  15   7       11.03       -1.63     25.73 o
   4  15   7      405.08      401.36     32.59 o
   5  15   7      556.33      587.59     57.65 o
   6  15   7        3.56        9.08     50.70 o
   2 -12   8      338.19      257.35     44.78 o
  -2 -11   8      276.03      296.91     79.39 o
  -1 -11   8        8.71      -39.98     80.79 o
   0 -11   8     2432.94     2334.48    119.53 o
   1 -11   8     3210.43     3108.58    151.29 o
   2 -11   8       16.93       25.10     36.30 o
   3 -11   8      111.38      122.90     51.56 o
   4 -11   8     1017.92     1146.05     84.19 o
   5 -11   8       75.77       61.76     40.75 o
   6 -11   8     1131.07     1014.03     95.59 o
  -3 -10   8      380.62      356.87     32.72 o
  -2 -10   8       10.92       -9.61     35.20 o
  -1 -10   8      564.99      519.70     34.95 o
   0 -10   8     5154.47     5651.99    148.47 o
   1 -10   8      265.84      221.81     27.69 o
   2 -10   8     1147.29     1069.69     47.56 o
   3 -10   8      294.36      323.99    126.06 o
   4 -10   8       18.23       58.31     52.59 o
   5 -10   8     1862.53     1685.33     91.83 o
   6 -10   8      696.48      536.36     63.22 o
   7 -10   8       69.32      148.17     85.55 o
   8 -10   8     1796.17     1805.84    112.40 o
  -4  -9   8     2126.43     2022.12     75.87 o
  -3  -9   8      125.65       77.83     18.70 o
  -2  -9   8      196.06      243.11     38.48 o
  -1  -9   8     1300.22     1382.52     57.11 o
   0  -9   8      466.54      439.24     42.20 o
   1  -9   8     5846.38     6258.93    370.74 o
   2  -9   8     1807.77     1902.43     86.05 o
   3  -9   8       27.36      -11.54     21.65 o
   4  -9   8      127.11       73.98     28.26 o
   5  -9   8     1034.18     1038.01     61.05 o
   6  -9   8        5.86       10.13     55.47 o
   7  -9   8     2399.10     2428.16    120.64 o
   8  -9   8     4118.55     4312.67    435.35 o
   9  -9   8       20.53        1.06     44.28 o
  -5  -8   8      645.84      640.06     32.32 o
  -4  -8   8     1176.43     1052.17     61.90 o
  -3  -8   8     1314.09     1137.25     38.90 o
  -2  -8   8     1381.22     1431.74     74.73 o
  -1  -8   8      385.58      333.04     27.99 o
   0  -8   8     2354.93     2473.11     75.16 o
   1  -8   8    10547.99    10569.71    316.74 o
   2  -8   8        0.99      -16.26     25.18 o
   3  -8   8      289.59      251.89     31.46 o
   4  -8   8      413.53      374.23     37.31 o
   5  -8   8      114.02      106.06     39.92 o
   6  -8   8      411.22      433.06     35.10 o
   7  -8   8     6382.31     6591.50    197.31 o
   8  -8   8      173.67      156.91     36.06 o
   9  -8   8     2140.34     2123.83    104.03 o
  10  -8   8      232.21      156.37     59.63 o
  -6  -7   8       14.41       33.71     28.08 o
  -5  -7   8      556.42      524.21     29.72 o
  -4  -7   8     1029.91      975.84     33.27 o
  -3  -7   8     5712.62     6245.20    169.75 o
  -2  -7   8      210.23      191.07     18.20 o
  -1  -7   8      459.28      465.02     31.88 o
   0  -7   8     4063.07     4129.87    115.92 o
   1  -7   8      686.19      629.01     41.88 o
   2  -7   8      130.40      158.18     19.05 o
   3  -7   8     4037.89     4468.63    102.08 o
   4  -7   8      951.02      778.77     36.12 o
   5  -7   8      349.29      312.46     27.70 o
   6  -7   8      887.50      914.21     57.41 o
   7  -7   8       36.48       50.02     25.79 o
   8  -7   8     5583.90     5648.10    170.97 o
   9  -7   8     3266.65     3173.62    130.99 o
  10  -7   8       30.01       87.90     48.28 o
  11  -7   8       31.48       57.16     61.54 o
  -7  -6   8      378.05      350.87     34.68 o
  -6  -6   8      362.28      360.92     40.45 o
  -5  -6   8       38.21       29.13     22.86 o
  -4  -6   8     7108.54     7699.54    397.86 o
  -3  -6   8     2098.61     2098.36    102.71 o
  -2  -6   8       54.70       27.82     25.40 o
  -1  -6   8        8.73       34.79     25.30 o
   0  -6   8      973.26      941.76     40.67 o
   1  -6   8       10.68       16.40     18.71 o
   2  -6   8     2003.25     2119.71     60.15 o
   3  -6   8     2366.06     2270.67    140.72 o
   4  -6   8     1772.01     1765.44     51.53 o
   5  -6   8     1895.94     2111.16    125.34 o
   6  -6   8       47.76       36.88     20.41 o
   7  -6   8     3556.91     3781.68    179.92 o
   8  -6   8     7691.01     7913.45    212.13 o
   9  -6   8      391.87      377.07     37.53 o
  10  -6   8       55.42       76.29     28.22 o
  11  -6   8      477.31      438.92     69.12 o
  12  -6   8        3.17        9.44     58.16 o
  -7  -5   8     1078.67     1123.14     56.85 o
  -6  -5   8        0.30       -5.94     29.44 o
  -5  -5   8     2303.88     2464.20     69.89 o
  -4  -5   8     5695.92     6089.55    169.29 o
  -3  -5   8        3.47        0.41     12.19 o
  -2  -5   8        5.69        1.59     15.28 o
  -1  -5   8      361.88      283.63     22.61 o
   0  -5   8      119.85      130.57     20.86 o
   1  -5   8      257.05      246.01     27.60 o
   2  -5   8      481.97      488.57     26.60 o
   3  -5   8     2070.93     2069.19     61.45 o
   4  -5   8    11165.69    11489.99    287.44 o
   5  -5   8     1881.39     1975.09     87.48 o
   6  -5   8      103.57      102.71     18.47 o
   7  -5   8     2667.11     2589.25     76.03 o
   8  -5   8     1084.37     1079.89     48.63 o
   9  -5   8      250.31      274.18     28.02 o
  10  -5   8     1422.36     1489.19     58.46 o
  11  -5   8      527.45      549.38     43.27 o
  12  -5   8       17.96       24.78     60.68 o
  -7  -4   8       79.77       99.45     32.29 o
  -6  -4   8      256.08      237.28     27.51 o
  -5  -4   8     1601.90     1703.29     64.45 o
  -4  -4   8      292.27      351.22     44.98 o
  -3  -4   8      928.67      891.08     39.11 o
  -2  -4   8      522.92      457.28     25.53 o
  -1  -4   8      213.75      241.62     22.13 o
   0  -4   8     2112.07     2152.09     51.14 o
   1  -4   8      232.02      274.33     15.51 o
   2  -4   8       17.74       44.84     13.53 o
   3  -4   8    17214.10    18430.43    379.66 o
   4  -4   8    12603.34    12942.43    258.68 o
   5  -4   8      263.08      310.31     22.19 o
   6  -4   8       12.60       27.90     14.43 o
   7  -4   8     1082.17     1079.33     40.77 o
   8  -4   8      273.14      248.59     22.59 o
   9  -4   8      169.46      152.50     25.80 o
  10  -4   8     1406.62     1347.18     52.55 o
  11  -4   8     1154.49     1216.61     68.10 o
  12  -4   8     2492.01     2615.20    152.35 o
  13  -4   8      515.73      503.81     45.41 o
  -8  -3   8      587.04      586.73     43.67 o
  -7  -3   8      984.43      888.30     41.44 o
  -6  -3   8      269.32      284.33     28.82 o
  -5  -3   8        0.34       11.86     20.39 o
  -4  -3   8     1155.76     1116.94     42.45 o
  -3  -3   8     1089.88      921.09     45.52 o
  -2  -3   8      205.64      322.96     20.32 o
  -1  -3   8    11944.85    12342.58    285.10 o
   0  -3   8     6848.16     7095.47    140.61 o
   1  -3   8        0.26       -1.45     15.14 o
   2  -3   8     3237.22     3002.63    120.99 o
   3  -3   8    11187.45    10927.79    353.61 o
   4  -3   8       37.85       20.01     11.82 o
   5  -3   8     2680.28     2709.92     58.62 o
   6  -3   8      176.97      196.96     22.50 o
   7  -3   8       92.19       90.06     19.75 o
   8  -3   8      208.91      196.72     32.64 o
   9  -3   8       34.47       27.40     17.81 o
  10  -3   8      506.73      490.80     32.52 o
  11  -3   8    12059.04    13246.95    339.10 o
  12  -3   8     2524.28     2802.15    107.35 o
  13  -3   8       20.84       43.39     37.60 o
  -8  -2   8     1086.23     1028.43     66.68 o
  -7  -2   8     1818.40     2012.25     66.24 o
  -6  -2   8       15.29      -12.12     34.15 o
  -5  -2   8       57.95       55.01     22.28 o
  -4  -2   8      145.06      146.97     24.26 o
  -3  -2   8        1.36       -8.15     18.10 o
  -2  -2   8     3655.23     3625.07    101.16 o
  -1  -2   8    25281.52    26953.73    558.90 o
   0  -2   8      961.47     1018.84     33.54 o
   1  -2   8      750.37      721.85     36.31 o
   2  -2   8     2138.64     2048.26     67.57 o
   3  -2   8        5.64       30.39     10.95 o
   4  -2   8     7321.51     7313.51    149.45 o
   5  -2   8      542.01      533.01     27.09 o
   6  -2   8      371.30      423.79     31.86 o
   7  -2   8     4060.69     4044.94     87.56 o
   8  -2   8      605.97      592.78     41.33 o
   9  -2   8      199.25      241.42     24.00 o
  10  -2   8     6163.95     6498.05    166.05 o
  11  -2   8     6714.44     7167.46    204.49 o
  12  -2   8      127.03      113.36     27.17 o
  13  -2   8      114.76       82.74     34.54 o
  -8  -1   8     2755.12     2853.64    113.30 o
  -7  -1   8      960.91     1106.50     52.07 o
  -6  -1   8     1651.60     1677.01     85.63 o
  -5  -1   8     2496.99     2451.43     75.52 o
  -4  -1   8       86.52       73.17     20.16 o
  -3  -1   8       18.42       34.73     17.15 o
  -2  -1   8     9027.45     9786.95    184.21 o
  -1  -1   8     4594.71     4636.65    104.68 o
   0  -1   8     6126.46     6506.46    124.87 o
   1  -1   8     1574.22     1613.34     44.97 o
   2  -1   8       14.64      -16.78     16.78 o
   3  -1   8     5970.84     6362.10    125.63 o
   4  -1   8     6589.88     6370.13    133.24 o
   5  -1   8       37.76       39.55     13.12 o
   6  -1   8     9090.50     9123.14    433.80 o
   7  -1   8    11170.08    10804.66    329.13 o
   8  -1   8       10.85       -6.45     19.47 o
   9  -1   8      352.39      343.36     30.86 o
  10  -1   8     6912.09     7462.18    357.54 o
  11  -1   8      198.31      212.79     23.49 o
  12  -1   8     2670.06     2875.16     85.67 o
  13  -1   8       28.18       34.10     25.97 o
  14  -1   8        3.05        7.75     39.90 o
  -8   0   8      917.42      942.77     50.26 o
  -7   0   8       82.52       74.11     27.69 o
  -6   0   8     5516.85     6204.48    255.77 o
  -5   0   8     2076.83     2038.17    119.16 o
  -4   0   8      482.72      516.98     54.07 o
  -3   0   8       21.74       18.28     19.07 o
  -2   0   8     1748.79     1788.04     50.35 o
  -1   0   8     5015.04     5059.14    108.83 o
   0   0   8    14076.68    14863.69    264.97 o
   1   0   8      183.11      211.84     16.86 o
   2   0   8     1026.74     1072.13     32.95 o
   3   0   8      313.89      321.03     18.06 o
   4   0   8      173.48      188.31     16.54 o
   5   0   8      749.39      654.14     40.71 o
   6   0   8    23336.57    22780.82   1452.64 o
   7   0   8     2455.98     2362.93    146.86 o
   8   0   8     1760.36     1788.39    108.27 o
   9   0   8      506.23      506.39     48.29 o
  10   0   8       91.48       74.10     18.03 o
  11   0   8     5576.96     5879.38    293.25 o
  12   0   8     1013.07     1080.60     46.40 o
  13   0   8       96.02      117.85     27.82 o
  14   0   8      551.87      764.42     60.14 o
  -8   1   8        6.40       -4.82     21.46 o
  -7   1   8      142.15      117.33     21.63 o
  -6   1   8     3459.23     3302.45     97.73 o
  -5   1   8     1501.52     1120.59     53.37 o
  -4   1   8     4568.90     4437.01    238.64 o
  -3   1   8       34.89       18.18     10.18 o
  -2   1   8      294.40      269.44     27.97 o
  -1   1   8    14774.50    15247.47    353.09 o
   0   1   8     3811.95     3912.92     77.87 o
   1   1   8     1432.54     1494.04     42.59 o
   2   1   8     6761.69     6533.33    128.35 o
   3   1   8       39.48       69.40     10.75 o
   4   1   8       13.16       11.84     14.25 o
   5   1   8     3896.92     3953.61    235.27 o
   6   1   8     7004.38     6844.25    453.39 o
   7   1   8     4192.17     4372.31    344.16 o
   8   1   8     2312.50     2296.66     70.37 o
   9   1   8      148.93      127.25     13.91 o
  10   1   8      717.41      690.94     43.74 o
  11   1   8     2616.03     2722.51    208.40 o
  12   1   8        0.96       -2.17     17.49 o
  13   1   8     1603.80     2047.12    123.86 o
  14   1   8     2858.88     4007.31    242.07 o
  -8   2   8       31.25      -20.23     23.12 o
  -7   2   8      289.94      263.67     25.54 o
  -6   2   8        9.03       -2.06     19.57 o
  -5   2   8    11313.64    11257.04    600.75 o
  -4   2   8     3965.10     3953.50    192.61 o
  -3   2   8        6.42       31.57     12.38 o
  -2   2   8      668.30      680.85     29.02 o
  -1   2   8     5849.19     5901.28    122.46 o
   0   2   8       86.32       36.22     19.48 o
   1   2   8     5551.65     5415.01    107.14 o
   2   2   8     8680.94     9131.03    172.92 o
   3   2   8      129.12      122.07     12.26 o
   4   2   8      607.56      611.11     53.51 o
   5   2   8     2672.74     2739.38     60.61 o
   6   2   8     3526.60     3090.13    369.34 o
   7   2   8    19753.96    19853.80   1494.74 o
   8   2   8     1129.72     1237.13     86.89 o
   9   2   8      215.54      180.85     13.16 o
  10   2   8       32.73       25.00     13.23 o
  11   2   8       89.90       81.67     15.03 o
  12   2   8      228.71      254.49     29.85 o
  13   2   8     4990.69     6541.81    251.60 o
  14   2   8      504.02      621.07    104.40 o
  -8   3   8      556.07      576.95     66.50 o
  -7   3   8       74.23       62.17     20.69 o
  -6   3   8     4551.68     4633.85    179.17 o
  -5   3   8    10400.78    10057.50    334.57 o
  -4   3   8      200.81      232.59     18.18 o
  -3   3   8       19.55       20.60     13.33 o
  -2   3   8      334.01      325.96     21.50 o
  -1   3   8       10.93      -14.64     14.64 o
   0   3   8      230.67      252.45     17.88 o
   1   3   8     4998.78     5703.63    130.40 o
   2   3   8      209.32      254.76     19.95 o
   3   3   8    14569.86    14933.69    282.27 o
   4   3   8     4451.71     4949.12     99.20 o
   5   3   8      933.76      957.79     37.14 o
   6   3   8    18285.49    19685.48    390.06 o
   7   3   8     6062.35     5959.98    503.42 o
   8   3   8      357.10      356.58     25.46 o
   9   3   8     2313.13     2358.70     94.92 o
  10   3   8      308.91      316.56     32.38 o
  11   3   8       78.32       67.42     13.19 o
  12   3   8     2056.08     2344.00     93.70 o
  13   3   8     1167.74     1435.10     51.69 o
  14   3   8     2464.40     2244.01    218.57 o
  -8   4   8       76.30       70.23     34.13 o
  -7   4   8      128.70       86.59     26.15 o
  -6   4   8     4226.51     4584.04    189.96 o
  -5   4   8      240.78      267.91     27.30 o
  -4   4   8      442.93      443.25     38.18 o
  -3   4   8     2401.40     2391.64     69.52 o
  -2   4   8       41.65       66.84     20.13 o
  -1   4   8       68.88       37.80     17.36 o
   0   4   8     1645.06     1803.58     44.84 o
   1   4   8      153.96      152.71     17.62 o
   2   4   8    31671.98    33272.39    637.25 o
   3   4   8    20544.14    21805.05    440.66 o
   4   4   8      569.55      483.60     42.99 o
   5   4   8     2540.09     2663.04     57.66 o
   6   4   8     3881.15     3958.76     83.90 o
   7   4   8      430.76      411.00     22.23 o
   8   4   8       87.31      122.57     13.46 o
   9   4   8     3700.08     3684.68    149.70 o
  10   4   8      367.37      374.60     16.71 o
  11   4   8      997.95     1133.98     58.89 o
  12   4   8      504.64      508.58     26.72 o
  13   4   8     1442.25     1640.77    127.54 o
  14   4   8     5658.35     5625.73    283.84 o
  -8   5   8       82.94       57.83     32.27 o
  -7   5   8       92.46       91.55     28.35 o
  -6   5   8      931.16      888.54     38.79 o
  -5   5   8      996.33      971.74     47.02 o
  -4   5   8      275.13      240.37     29.37 o
  -3   5   8       14.51      -18.23     18.23 o
  -2   5   8     9958.44    10495.27    222.27 o
  -1   5   8     4684.51     4803.03    107.94 o
   0   5   8      152.80      168.99     24.16 o
   1   5   8    11184.26    12154.11    258.62 o
   2   5   8    20362.28    21118.35    410.68 o
   3   5   8      109.18      159.84     22.38 o
   4   5   8      594.49      564.05     20.84 o
   5   5   8       23.55       16.11     10.34 o
   6   5   8       35.15       29.17      9.88 o
   7   5   8      853.99      751.20     41.35 o
   8   5   8      891.72      887.98     38.70 o
   9   5   8      742.42      663.49     52.15 o
  10   5   8     7048.19     7194.48    636.66 o
  11   5   8     2020.35     2311.06    125.73 o
  12   5   8       51.27       66.68     68.62 o
  13   5   8     3525.07     3100.59    156.48 o
  14   5   8     1922.10     1670.13    136.44 o
  -7   6   8        1.50       27.07     30.09 o
  -6   6   8        0.27       32.11     27.78 o
  -5   6   8     1295.52     1232.61     62.26 o
  -4   6   8      112.39       91.55     22.97 o
  -3   6   8     2631.25     2720.64     78.27 o
  -2   6   8    12960.71    13416.86    340.45 o
  -1   6   8     1874.88     1955.36     55.86 o
   0   6   8       94.01      113.23     15.53 o
   1   6   8     5006.13     5187.94    105.64 o
   2   6   8       60.58       86.44     16.11 o
   3   6   8     6056.82     6115.25    129.90 o
   4   6   8      528.30      603.44     20.82 o
   5   6   8       12.55       26.77     12.42 o
   6   6   8      793.00      840.97     30.60 o
   7   6   8        9.65       23.68      9.74 o
   8   6   8       11.77       14.05      8.37 o
   9   6   8    14314.90    15681.15    920.38 o
  10   6   8     7457.07     8721.24    503.21 o
  11   6   8      197.87       92.97     46.57 o
  12   6   8       72.25       77.93     68.44 o
  13   6   8     1023.09      986.49    135.74 o
  14   6   8      223.11      134.68    134.25 o
  -7   7   8      479.81      453.79     55.21 o
  -6   7   8      696.75      606.90     60.15 o
  -5   7   8       19.12      -17.88     22.10 o
  -4   7   8      125.52      112.40     21.23 o
  -3   7   8     8808.28     9279.12    258.97 o
  -2   7   8     2655.31     2658.83     79.29 o
  -1   7   8      521.45      567.67     39.13 o
   0   7   8      317.52      276.23     26.57 o
   1   7   8      667.02      718.44     30.36 o
   2   7   8     3963.99     4176.07    100.68 o
   3   7   8     3770.69     3914.62    109.13 o
   4   7   8      435.60      447.99     38.72 o
   5   7   8     7177.84     7756.63    161.35 o
   6   7   8     6889.57     7573.70    155.44 o
   7   7   8      337.71      306.84     17.79 o
   8   7   8     1602.10     1716.51    219.47 o
   9   7   8    14397.38    15520.65   1288.87 o
  10   7   8      160.09       46.04     55.22 o
  11   7   8      580.75      354.35     56.82 o
  12   7   8      150.12      162.23    114.14 o
  13   7   8       20.18       14.30     45.73 o
  -6   8   8     1143.98      987.59     79.01 o
  -5   8   8        7.97      -14.87     35.99 o
  -4   8   8      846.21      811.25     69.13 o
  -3   8   8     3277.68     3388.49    107.40 o
  -2   8   8     3173.20     3238.12     94.38 o
  -1   8   8     2361.96     2353.47    129.48 o
   0   8   8       12.50       -9.26     19.37 o
   1   8   8       32.94       25.42     17.16 o
   2   8   8     1097.79     1093.13     35.71 o
   3   8   8      111.32       78.72     13.99 o
   4   8   8     1776.83     1953.85     49.92 o
   5   8   8    19038.33    20568.35    433.59 o
   6   8   8     2719.53     2877.27     73.06 o
   7   8   8      306.37      314.65     16.96 o
   8   8   8     1753.01     1668.09    202.24 o
   9   8   8      647.65      493.98     66.36 o
  10   8   8     3743.28     3094.35    146.16 o
  11   8   8      176.01      121.13     42.73 o
  12   8   8      140.99      158.57     79.12 o
  13   8   8      182.87      177.18     62.28 o
  -6   9   8       23.92       -6.25     61.98 o
  -5   9   8      497.86      369.10     54.98 o
  -4   9   8     1065.25      909.65     63.85 o
  -3   9   8      140.98       94.39     20.99 o
  -2   9   8    11091.00    11883.44    348.06 o
  -1   9   8     1184.08     1169.88     64.73 o
   0   9   8      343.31      363.96     26.75 o
   1   9   8     1626.55     1700.93     59.88 o
   2   9   8        5.15       39.09     22.34 o
   3   9   8       56.75       77.22     19.78 o
   4   9   8    10671.62    11905.42    244.97 o
   5   9   8     6412.73     7261.47    168.47 o
   6   9   8     1604.05     1741.23     47.55 o
   7   9   8      306.56      315.33     18.18 o
   8   9   8      428.76      443.73     30.42 o
   9   9   8     1923.32     1467.86     88.95 o
  10   9   8     1945.97     1556.30     84.99 o
  11   9   8       38.53       36.74     41.82 o
  12   9   8     1667.58     1573.94    103.58 o
  13   9   8     1989.33     1733.50    153.58 o
  -5  10   8      464.08      438.80     71.44 o
  -4  10   8       74.97       46.85     38.59 o
  -3  10   8     2446.04     2587.41     91.87 o
  -2  10   8     4240.02     4163.84    132.45 o
  -1  10   8       36.89       29.59     14.37 o
   0  10   8     3032.33     3132.17    113.46 o
   1  10   8     1904.84     1865.85     69.70 o
   2  10   8      205.42      216.80     35.27 o
   3  10   8     1251.77     1272.18     46.13 o
   4  10   8     5350.52     5834.46    168.12 o
   5  10   8     2185.94     2511.41     88.75 o
   6  10   8     8872.70     9874.35    272.49 o
   7  10   8       81.17       87.16     12.88 o
   8  10   8        9.46       11.39     10.66 o
   9  10   8     1808.44     1429.27     81.17 o
  10  10   8      190.78      104.10     41.73 o
  11  10   8      451.95      365.19     45.89 o
  12  10   8     4093.81     4114.50    176.05 o
  -5  11   8        1.81      -41.67     41.67 o
  -4  11   8       56.73       71.27     69.41 o
  -3  11   8      547.53      592.39    117.17 o
  -2  11   8      200.70      168.65     28.79 o
  -1  11   8      842.55      822.53     46.52 o
   0  11   8     4525.88     4192.89    247.85 o
   1  11   8      318.25      281.58     24.99 o
   2  11   8     1822.17     1765.17     79.20 o
   3  11   8      160.02      145.70     17.64 o
   4  11   8      323.35      334.39     28.46 o
   5  11   8    10523.62    11121.73    504.43 o
   6  11   8     2456.72     2627.97    188.77 o
   7  11   8       41.94       55.24     16.30 o
   8  11   8      179.48      209.81     20.05 o
   9  11   8        2.75      -10.51     33.76 o
  10  11   8        3.87       -9.98     49.64 o
  11  11   8     1536.85     1233.94     85.94 o
  -4  12   8      518.71      444.36     65.64 o
  -3  12   8        1.13      -34.84     38.20 o
  -2  12   8        9.98       15.61     38.42 o
  -1  12   8      978.68      955.25     61.71 o
   0  12   8       28.25       58.06     36.56 o
   1  12   8     6782.39     7402.17    192.43 o
   2  12   8     1419.90     1339.64     66.68 o
   3  12   8       45.35       37.95     18.53 o
   4  12   8      839.10      840.32     66.44 o
   5  12   8     2822.54     3062.56    133.98 o
   6  12   8       51.81       52.54     28.47 o
   7  12   8      833.71      855.68     41.55 o
   8  12   8      643.82      725.64     49.45 o
   9  12   8       46.60       56.53     51.69 o
  10  12   8      107.79       95.17     39.97 o
  11  12   8      600.42      441.01     78.70 o
  -3  13   8      198.14      211.34     71.62 o
  -2  13   8      199.82      285.47     51.00 o
  -1  13   8      147.29      212.11     60.30 o
   0  13   8     2681.82     2853.65     92.75 o
   1  13   8     8661.75     9048.49    226.96 o
   2  13   8      546.34      498.31     28.39 o
   3  13   8       34.91       42.66     30.77 o
   4  13   8       64.05       24.96     22.98 o
   5  13   8        5.59       10.98     19.53 o
   6  13   8       11.37       10.77     21.28 o
   7  13   8     1852.66     1976.35     89.04 o
   8  13   8        0.58        1.93     15.63 o
   9  13   8     1329.60     1252.83    141.95 o
  10  13   8      654.66      584.55     80.29 o
  -1  14   8       46.34      -43.59     65.68 o
   0  14   8     3227.90     3380.68    170.77 o
   1  14   8     1143.11     1163.44     59.11 o
   2  14   8       87.74       76.04     21.83 o
   3  14   8       31.93       -4.26     20.06 o
   4  14   8       33.96       19.51     24.98 o
   5  14   8      160.99      103.04     29.49 o
   6  14   8      267.83      306.87     26.53 o
   7  14   8      132.49      134.69     26.80 o
   8  14   8     4767.89     4843.48    281.92 o
   1  15   8      482.66      639.09     73.07 o
   2  15   8      126.70      191.77     38.77 o
   3  15   8       42.14       27.43     36.73 o
   4  15   8      663.85      689.49     50.64 o
   5  15   8       67.60       57.57     28.09 o
   6  15   8      195.65      185.09     33.61 o
   1 -11   9     4313.42     4143.73    232.54 o
   2 -11   9      161.48      129.80     52.32 o
   3 -11   9       11.51       54.91     36.71 o
   4 -11   9        7.01       41.81     42.48 o
  -2 -10   9       88.88       66.94     35.16 o
  -1 -10   9      128.52      124.54     38.33 o
   0 -10   9     2225.99     2402.28    136.22 o
   1 -10   9     1187.75     1197.57     81.14 o
   2 -10   9       64.11      119.65     69.57 o
   3 -10   9      290.48      209.40     43.96 o
   4 -10   9       87.51       70.91     39.89 o
   5 -10   9        1.48       35.85     54.49 o
   6 -10   9       21.01      -24.43     40.29 o
   7 -10   9       82.48       -2.44     39.46 o
  -3  -9   9     2095.83     2079.76    106.80 o
  -2  -9   9      149.48       85.00     26.12 o
  -1  -9   9      259.00      255.44     65.19 o
   0  -9   9      716.53      617.32     43.87 o
   1  -9   9      322.57      289.83     30.69 o
   2  -9   9       11.33        7.75     23.34 o
   3  -9   9      425.64      369.14     55.39 o
   4  -9   9      774.38      844.99     65.99 o
   5  -9   9      629.51      580.16     80.03 o
   6  -9   9      115.24       46.75     40.29 o
   7  -9   9      923.62      888.19     64.24 o
   8  -9   9     5574.88     6036.06    208.62 o
  -4  -8   9     3498.96     3499.21    132.43 o
  -3  -8   9        0.78        6.62     16.03 o
  -2  -8   9      401.71      372.82     26.89 o
  -1  -8   9       20.19       25.88     32.34 o
   0  -8   9       16.45       22.45     21.48 o
   1  -8   9     1193.92     1342.49     79.38 o
   2  -8   9        8.25       -2.10     26.81 o
   3  -8   9      849.31      899.42     62.62 o
   4  -8   9     7080.83     7425.08    196.59 o
   5  -8   9     1285.03     1172.73     49.25 o
   6  -8   9       50.63       72.88     43.91 o
   7  -8   9     2525.41     2692.45    102.29 o
   8  -8   9     1060.50     1107.09     71.18 o
   9  -8   9      884.67      815.66     75.44 o
  -5  -7   9      885.85      890.95     71.94 o
  -4  -7   9       45.13       35.56     28.53 o
  -3  -7   9     2003.83     1958.66     57.90 o
  -2  -7   9      242.36      232.55     34.92 o
  -1  -7   9      480.54      478.93     30.92 o
   0  -7   9      359.14      361.12     32.06 o
   1  -7   9        6.78      -20.90     20.90 o
   2  -7   9       24.18       39.54     24.71 o
   3  -7   9     5997.20     6796.59    150.07 o
   4  -7   9     6786.36     6863.01    188.34 o
   5  -7   9        2.96       27.20     24.21 o
   6  -7   9     1113.59     1072.83     41.20 o
   7  -7   9      867.57      757.91     64.87 o
   8  -7   9      516.75      481.39     44.03 o
   9  -7   9     1465.65     1666.47     91.05 o
  10  -7   9      202.61      219.82     49.55 o
  -5  -6   9       53.70       98.59     33.84 o
  -4  -6   9     1819.63     1767.93     74.21 o
  -3  -6   9     2807.58     2805.40     96.61 o
  -2  -6   9      339.93      300.08     29.11 o
  -1  -6   9     5151.85     5533.41    143.76 o
   0  -6   9     1993.87     2024.81     66.45 o
   1  -6   9       26.88      -24.25     27.85 o
   2  -6   9     2069.12     1992.61     60.35 o
   3  -6   9     5134.18     5290.26    200.40 o
   4  -6   9      675.63      666.52     56.54 o
   5  -6   9     3635.55     3758.50     94.29 o
   6  -6   9      270.77      297.26     33.10 o
   7  -6   9        0.37      -17.70     24.80 o
   8  -6   9     1808.77     1776.41     61.35 o
   9  -6   9      299.69      290.49     34.77 o
  10  -6   9      258.25      255.33     38.11 o
  11  -6   9     5206.79     5682.24    329.03 o
  -6  -5   9      150.39      165.83     29.75 o
  -5  -5   9       44.72       42.74     25.36 o
  -4  -5   9     1093.21     1198.77    136.45 o
  -3  -5   9       18.86       15.87     19.59 o
  -2  -5   9       46.76       92.79     27.44 o
  -1  -5   9     6805.31     6916.50    192.64 o
   0  -5   9      239.67      178.37     36.45 o
   1  -5   9      351.66      367.45     30.46 o
   2  -5   9      438.43      465.33     25.92 o
   3  -5   9       83.72      107.55     18.25 o
   4  -5   9     8170.46     8217.39    170.09 o
   5  -5   9     1011.35     1010.43     49.54 o
   6  -5   9        7.73       30.11     17.81 o
   7  -5   9     2570.02     2587.25     69.46 o
   8  -5   9       21.60       53.81     24.67 o
   9  -5   9        0.14      -19.77     23.55 o
  10  -5   9     2401.28     2488.19     94.49 o
  11  -5   9     3040.16     3121.23    119.44 o
  12  -5   9      131.15      238.13     59.99 o
  -6  -4   9      233.12      207.06     36.18 o
  -5  -4   9      737.88      694.44     36.24 o
  -4  -4   9       19.27       17.92     22.52 o
  -3  -4   9      195.65      274.09     28.57 o
  -2  -4   9     1191.34     1249.16     92.77 o
  -1  -4   9     2700.30     2678.99     80.49 o
   0  -4   9     2853.44     2821.85     76.92 o
   1  -4   9     3701.42     3788.56     93.05 o
   2  -4   9      219.43      197.38     14.93 o
   3  -4   9     3054.64     2945.48    109.77 o
   4  -4   9    10721.11    10963.38    256.90 o
   5  -4   9      236.90      218.38     18.94 o
   6  -4   9     2937.08     3183.54     73.96 o
   7  -4   9     6305.31     6537.09    162.30 o
   8  -4   9        6.82       23.63     21.69 o
   9  -4   9      470.05      464.41     40.09 o
  10  -4   9     2141.97     2222.39     73.63 o
  11  -4   9      185.93      164.47     32.39 o
  12  -4   9     2942.84     3264.76    144.38 o
  -7  -3   9       62.46       36.26     37.45 o
  -6  -3   9      559.50      543.62     43.19 o
  -5  -3   9      765.89      719.42     75.28 o
  -4  -3   9      199.51      168.08     41.04 o
  -3  -3   9       19.85        7.10     17.48 o
  -2  -3   9      614.54      558.14     30.68 o
  -1  -3   9     5432.34     5462.22    146.92 o
   0  -3   9    15315.78    16865.43    595.42 o
   1  -3   9     1056.76     1006.69     35.67 o
   2  -3   9        7.15       12.82     10.71 o
   3  -3   9     1156.38     1222.93     41.98 o
   4  -3   9      227.37      178.46     17.69 o
   5  -3   9      213.27      170.90     15.98 o
   6  -3   9     6076.95     5908.37    146.39 o
   7  -3   9     2153.65     2150.36     56.46 o
   8  -3   9     1202.68     1178.18     38.81 o
   9  -3   9      676.64      648.69     31.43 o
  10  -3   9       96.35      114.81     20.99 o
  11  -3   9     4967.16     5085.02    162.62 o
  12  -3   9     2009.62     2061.61     85.51 o
  13  -3   9       34.59       87.18     34.54 o
  -7  -2   9       71.99       98.15     56.65 o
  -6  -2   9     1349.07     1283.70     55.73 o
  -5  -2   9      813.03      772.05     51.54 o
  -4  -2   9     4014.71     4254.23    148.99 o
  -3  -2   9      272.36      265.18     23.09 o
  -2  -2   9      612.55      557.09     30.27 o
  -1  -2   9    17007.79    18686.63    444.82 o
   0  -2   9     4540.53     4564.72    107.05 o
   1  -2   9       95.20      132.95     22.97 o
   2  -2   9     2316.33     2277.40     58.54 o
   3  -2   9      108.73      118.12     11.05 o
   4  -2   9       21.30       33.76     12.39 o
   5  -2   9     1045.75     1013.55     67.52 o
   6  -2   9     2637.32     2778.50     69.81 o
   7  -2   9     5003.17     5080.73    185.15 o
   8  -2   9     4020.72     4108.04    108.69 o
   9  -2   9      332.59      321.63     21.52 o
  10  -2   9     1322.28     1379.07     47.66 o
  11  -2   9     5512.41     5565.96    251.99 o
  12  -2   9      233.46      199.73     30.98 o
  13  -2   9      412.34      472.83     51.82 o
  -7  -1   9        3.67       50.34     28.56 o
  -6  -1   9       72.80       80.56     27.58 o
  -5  -1   9    11288.07    12333.26    371.72 o
  -4  -1   9     3475.45     3924.35    114.21 o
  -3  -1   9      132.22       94.03     20.51 o
  -2  -1   9     1709.84     1665.29     68.47 o
  -1  -1   9     6311.71     6555.15    152.85 o
   0  -1   9      526.59      504.89     26.95 o
   1  -1   9        7.10       16.96     23.02 o
   2  -1   9     2323.17     2341.99     65.44 o
   3  -1   9     1681.65     1689.03     46.71 o
   4  -1   9      151.09      158.52     21.55 o
   5  -1   9      596.89      606.01     25.80 o
   6  -1   9     5270.65     4924.44    316.69 o
   7  -1   9    22730.21    24235.86    580.01 o
   8  -1   9      426.97      426.98     25.38 o
   9  -1   9       13.45       28.51     19.84 o
  10  -1   9     1390.50     1397.86     71.59 o
  11  -1   9      453.90      443.39     30.16 o
  12  -1   9       19.28       13.44     25.01 o
  13  -1   9     1272.55     1447.05    101.69 o
  -7   0   9       26.86       20.50     30.18 o
  -6   0   9     3040.31     3192.64    132.99 o
  -5   0   9     8900.15     9626.90    287.36 o
  -4   0   9        0.50      -25.65     25.65 o
  -3   0   9      380.09      380.75     28.58 o
  -2   0   9      206.20      242.46     26.38 o
  -1   0   9       19.06       33.39     17.89 o
   0   0   9     1386.43     1291.04     38.84 o
   1   0   9      187.27      148.90     22.30 o
   2   0   9     1359.95     1353.96     38.98 o
   3   0   9    12994.57    13498.28    273.31 o
   4   0   9      784.05      795.44     29.26 o
   5   0   9      758.06      767.49     25.89 o
   6   0   9    16289.18    17219.66    385.31 o
   7   0   9     8083.36     7665.40    473.56 o
   8   0   9     1367.36     1358.21     71.51 o
   9   0   9      126.84      121.37     17.50 o
  10   0   9       63.98       76.41     28.89 o
  11   0   9      139.04      135.88     22.24 o
  12   0   9       34.47       48.46     20.94 o
  13   0   9      400.97      424.68     34.37 o
  14   0   9     1583.09     1941.47    235.47 o
  -7   1   9      167.68      125.35     32.48 o
  -6   1   9     3257.00     3394.15    129.81 o
  -5   1   9      305.77      358.39     28.30 o
  -4   1   9     2274.38     2474.32     70.85 o
  -3   1   9       25.54       28.52     18.45 o
  -2   1   9       19.03       18.95     24.03 o
  -1   1   9       24.07      -10.57     19.45 o
   0   1   9      229.85      175.68     18.14 o
   1   1   9      345.39      360.24     42.38 o
   2   1   9    18992.84    19717.38    388.40 o
   3   1   9    10938.64    11266.22    215.31 o
   4   1   9        0.76       -0.30     11.05 o
   5   1   9     1711.05     1717.72     62.00 o
   6   1   9     3833.12     3440.76    218.86 o
   7   1   9      555.89      474.76     31.26 o
   8   1   9      310.55      270.31     17.65 o
   9   1   9      313.56      355.54     29.20 o
  10   1   9       64.46       72.56     14.55 o
  11   1   9      306.40      303.89     23.24 o
  12   1   9      270.90      295.44     36.79 o
  13   1   9     1223.66     1504.44     56.37 o
  14   1   9     6863.55     9350.00    483.52 o
  -7   2   9      227.63      187.29     27.66 o
  -6   2   9      548.20      430.78     32.64 o
  -5   2   9     2603.77     2631.94    162.34 o
  -4   2   9     1795.92     1673.71     87.67 o
  -3   2   9      213.76      218.82     14.80 o
  -2   2   9     3826.10     3861.44     96.49 o
  -1   2   9     1654.12     1571.47     48.12 o
   0   2   9     1144.11     1245.89     45.12 o
   1   2   9     5720.74     5957.52    122.47 o
   2   2   9    20347.05    21242.74    436.82 o
   3   2   9      235.54      239.90     23.55 o
   4   2   9     2381.28     2305.39     69.85 o
   5   2   9      547.28      682.73     23.69 o
   6   2   9       59.79       62.97     11.75 o
   7   2   9     2955.99     2921.70    137.62 o
   8   2   9       38.92       38.10     13.75 o
   9   2   9     1720.81     1888.34     82.02 o
  10   2   9     7169.57     7987.61    314.90 o
  11   2   9      840.20      829.99     41.54 o
  12   2   9        3.74       23.26     18.97 o
  13   2   9     2575.98     3176.14    113.75 o
  14   2   9     2569.74     3499.42    185.01 o
  -7   3   9       49.11       18.11     25.56 o
  -6   3   9       22.90       17.75     19.02 o
  -5   3   9     3040.90     3000.27    125.04 o
  -4   3   9      129.01      107.62     18.58 o
  -3   3   9     1259.39     1165.51     38.79 o
  -2   3   9     6300.26     6856.04    150.41 o
  -1   3   9      379.95      349.40     26.64 o
   0   3   9        4.51        0.40     20.34 o
   1   3   9     3661.52     3922.56     85.88 o
   2   3   9     1015.62      970.80     61.20 o
   3   3   9    10887.01    11636.95    236.61 o
   4   3   9      956.99      997.36     31.73 o
   5   3   9        1.67       -6.64     10.98 o
   6   3   9        1.19        4.86     14.39 o
   7   3   9      392.89      367.73     15.92 o
   8   3   9      147.78      127.88     12.70 o
   9   3   9     9986.16    10705.84    404.69 o
  10   3   9     9513.44    10548.03    414.43 o
  11   3   9      174.24      147.84     18.66 o
  12   3   9      328.84      370.79     25.75 o
  13   3   9      987.08     1141.34     70.78 o
  14   3   9       34.70       80.96     35.28 o
  -7   4   9      310.40      293.45     34.06 o
  -6   4   9      435.85      296.38     34.55 o
  -5   4   9        5.53       26.70     20.31 o
  -4   4   9        1.11       -6.18     17.74 o
  -3   4   9     6213.69     6569.00    180.86 o
  -2   4   9     2233.71     2199.27     77.58 o
  -1   4   9     1499.38     1415.47     45.90 o
   0   4   9     1291.15     1521.82     41.50 o
   1   4   9      957.48      845.72     32.90 o
   2   4   9     3198.41     3274.59     82.32 o
   3   4   9    11682.67    12076.26    237.24 o
   4   4   9      640.85      673.72     32.60 o
   5   4   9     4616.27     4407.81    506.03 o
   6   4   9     3556.34     3420.00    383.65 o
   7   4   9      738.58      703.58     24.52 o
   8   4   9      304.89      302.92     24.95 o
   9   4   9    13079.61    13737.29    590.16 o
  10   4   9      347.06      381.26     23.64 o
  11   4   9     3112.21     3294.62    148.21 o
  12   4   9      560.62      533.98     27.26 o
  13   4   9        0.20       -6.44     17.44 o
  14   4   9     1447.28     1236.61    108.27 o
  -7   5   9     1363.95     1150.98     83.41 o
  -6   5   9      425.34      333.62     35.93 o
  -5   5   9      230.41      117.49     21.99 o
  -4   5   9      982.56      889.55     39.60 o
  -3   5   9     1632.20     1641.93     66.29 o
  -2   5   9     6201.41     6263.53    170.76 o
  -1   5   9     9283.69     9827.07    242.95 o
   0   5   9        1.10       18.97     22.23 o
   1   5   9      292.01      278.09     34.41 o
   2   5   9     6476.70     6789.92    131.86 o
   3   5   9     1382.52     1534.82     55.02 o
   4   5   9      438.18      420.29     19.26 o
   5   5   9    12956.18    13694.54    301.72 o
   6   5   9      573.40      597.69     26.05 o
   7   5   9       23.30       44.72     10.23 o
   8   5   9     1682.88     1566.61    216.44 o
   9   5   9      525.24      561.14     44.14 o
  10   5   9     6364.73     6888.52    443.83 o
  11   5   9     3064.86     3106.77    321.70 o
  12   5   9        4.04       16.34     12.92 o
  13   5   9       29.63       94.90     52.39 o
  14   5   9      333.26      178.51     57.76 o
  -6   6   9      228.74      145.95     30.96 o
  -5   6   9      490.04      488.19     34.19 o
  -4   6   9      339.07      353.34     26.71 o
  -3   6   9      718.22      702.93     30.65 o
  -2   6   9    14643.76    16053.37    336.18 o
  -1   6   9     3670.29     4142.75    102.82 o
   0   6   9      225.90      173.57     18.82 o
   1   6   9      905.97      908.70     42.56 o
   2   6   9      591.35      665.00     41.09 o
   3   6   9       26.44       56.66     17.30 o
   4   6   9     4553.94     4982.80    136.27 o
   5   6   9     5768.57     6076.51    123.40 o
   6   6   9     4318.19     4482.01    100.08 o
   7   6   9     2258.62     2046.57    364.51 o
   8   6   9      113.41       78.93     11.07 o
   9   6   9     3499.06     3777.63    247.44 o
  10   6   9     7760.72     8224.67    644.19 o
  11   6   9      134.37      160.60      9.74 o
  12   6   9      614.54      597.35     69.71 o
  13   6   9     1386.20     1311.07    111.15 o
  -6   7   9     3546.54     3240.55    146.73 o
  -5   7   9      602.43      598.23     68.33 o
  -4   7   9      103.33      109.65     23.99 o
  -3   7   9     4228.76     4112.18    117.54 o
  -2   7   9    10357.06    11069.10    266.01 o
  -1   7   9      255.47      190.85     27.44 o
   0   7   9      669.65      670.94     29.82 o
   1   7   9      397.20      333.22     24.02 o
   2   7   9      690.39      578.01     25.75 o
   3   7   9       40.68       24.34     30.30 o
   4   7   9     2373.18     2444.61     63.04 o
   5   7   9     2436.07     2584.29     62.50 o
   6   7   9    16286.09    18324.95    404.42 o
   7   7   9      729.01      718.13     40.43 o
   8   7   9      957.29      965.78     56.06 o
   9   7   9     5580.19     5222.54    572.50 o
  10   7   9     1008.68     1066.54     65.44 o
  11   7   9        9.26       42.69     44.45 o
  12   7   9     3524.55     3044.82    154.28 o
  13   7   9      908.88      754.97     69.05 o
  -6   8   9     4137.96     4533.52    204.13 o
  -5   8   9       38.79       22.04     30.56 o
  -4   8   9       23.46        4.33     26.95 o
  -3   8   9     1531.71     1407.59     48.97 o
  -2   8   9      173.39      163.79     25.82 o
  -1   8   9      473.10      376.53     31.70 o
   0   8   9     1930.04     1916.72     59.18 o
   1   8   9       53.85       30.84     20.10 o
   2   8   9     1333.91     1375.78     42.09 o
   3   8   9       70.38       36.48     18.05 o
   4   8   9      587.24      630.68     30.42 o
   5   8   9    16580.18    18755.82    387.42 o
   6   8   9     5903.97     6708.77    177.74 o
   7   8   9        3.71      -12.35     12.35 o
   8   8   9       89.94      127.97     17.58 o
   9   8   9       60.47       65.94      9.78 o
  10   8   9      418.96      247.20     70.05 o
  11   8   9      225.13      233.59     49.58 o
  12   8   9     1504.96     1159.53     89.65 o
  13   8   9      443.37      420.34     64.56 o
  -5   9   9      247.70      252.71     68.93 o
  -4   9   9       56.73       64.82     34.90 o
  -3   9   9       11.12       -0.85     29.51 o
  -2   9   9      453.07      408.29     27.17 o
  -1   9   9       10.82      -10.41     21.29 o
   0   9   9      153.27      130.63     25.41 o
   1   9   9     7735.56     8120.69    209.39 o
   2   9   9     3085.72     3230.08     83.31 o
   3   9   9       61.30       29.90     25.22 o
   4   9   9     2979.57     3306.29     80.12 o
   5   9   9     7144.17     7688.96    168.10 o
   6   9   9        5.15       -7.89     14.86 o
   7   9   9      849.42      868.76     28.67 o
   8   9   9      387.96      417.52     40.93 o
   9   9   9       27.13       56.58      9.53 o
  10   9   9       74.43       63.18     50.34 o
  11   9   9      563.24      468.29     54.77 o
  12   9   9      993.76      795.15     83.84 o
  -4  10   9        7.39       26.98     40.68 o
  -3  10   9      193.05      168.08     40.93 o
  -2  10   9       46.81       83.97     22.93 o
  -1  10   9      153.85      129.80     20.13 o
   0  10   9     3146.21     3144.32     95.87 o
   1  10   9    14831.46    16145.90    442.91 o
   2  10   9      901.46      858.11     40.80 o
   3  10   9       43.22       37.69     26.67 o
   4  10   9     1211.53     1191.81     43.31 o
   5  10   9      105.67      108.86     20.14 o
   6  10   9     1472.10     1618.68     79.25 o
   7  10   9      654.36      708.61     40.15 o
   8  10   9      160.60      181.54     15.73 o
   9  10   9     2854.18     3017.99    163.48 o
  10  10   9      364.07      286.21     66.87 o
  11  10   9       78.65       33.86     70.91 o
  12  10   9     3861.90     3381.85    170.98 o
  -4  11   9     1188.16     1184.46     92.98 o
  -3  11   9     2104.22     1948.34    122.72 o
  -2  11   9      253.42      160.58     58.72 o
  -1  11   9      227.26      198.82     17.24 o
   0  11   9     5626.13     6138.00    215.01 o
   1  11   9     1473.86     1393.77     55.54 o
   2  11   9     1631.38     1710.21     63.46 o
   3  11   9      335.63      335.10     32.39 o
   4  11   9       11.05       23.45     24.31 o
   5  11   9     1089.85     1181.01     49.46 o
   6  11   9      219.38      178.04     23.24 o
   7  11   9        0.12        6.08     14.93 o
   8  11   9     4501.51     5095.15    392.81 o
   9  11   9     7062.51     7520.24    481.59 o
  10  11   9      165.03      134.31     58.66 o
  11  11   9      733.34      517.79     94.24 o
  -3  12   9      954.77     1032.30     92.97 o
  -2  12   9      117.68        0.53     71.44 o
  -1  12   9      579.55      474.73    135.88 o
   0  12   9      688.70      609.98     46.61 o
   1  12   9     2543.26     2497.40    112.39 o
   2  12   9     2535.61     2351.99     94.65 o
   3  12   9      165.65      125.85     19.91 o
   4  12   9      513.86      523.93     49.00 o
   5  12   9       53.07       56.27     17.68 o
   6  12   9      129.33      127.45     19.76 o
   7  12   9     2082.65     2084.31    178.56 o
   8  12   9     7412.88     8332.56    371.68 o
   9  12   9      445.11      461.71     57.75 o
  10  12   9      595.42      474.09     60.42 o
  -2  13   9     1427.20     1251.67    114.59 o
  -1  13   9       94.55       80.87     96.05 o
   0  13   9      368.01      336.47     62.11 o
   1  13   9     5412.28     5270.50    452.61 o
   2  13   9      878.34      784.75     35.85 o
   3  13   9     1200.09     1096.54     63.24 o
   4  13   9     3281.07     3373.36    167.44 o
   5  13   9      176.19      179.02     24.52 o
   6  13   9        2.88        8.17     24.04 o
   7  13   9     1815.00     1860.86     85.93 o
   8  13   9      247.02      253.07     44.81 o
   9  13   9     2418.13     2063.88    207.61 o
   0  14   9       56.63       -6.11     62.72 o
   1  14   9      324.03      241.12     50.96 o
   2  14   9       61.46       46.81     20.86 o
   3  14   9     2278.31     2220.31     90.83 o
   4  14   9     1621.58     1519.57     87.92 o
   5  14   9      163.33      185.76     28.73 o
   6  14   9      158.69      143.75     26.12 o
   7  14   9      315.88      319.41     35.52 o
   8  14   9     1228.64      911.46    108.57 o
   4  15   9      482.74      419.78     43.81 o
   1 -10  10      144.42      195.33     59.72 o
   2 -10  10       16.99      -11.47     40.72 o
   3 -10  10     1542.36     1531.46     92.15 o
   4 -10  10     1843.03     1913.86    112.03 o
   5 -10  10      138.86       48.27     51.22 o
  -1  -9  10      766.74      597.25     55.93 o
   0  -9  10      447.23      530.27     62.63 o
   1  -9  10       67.93       57.67     43.45 o
   2  -9  10      136.62       85.83     51.28 o
   3  -9  10     1788.81     1865.18    108.03 o
   4  -9  10      122.82      130.36     41.27 o
   5  -9  10     2657.70     2735.50    245.05 o
   6  -9  10      719.06      747.83     64.12 o
   7  -9  10       52.41       71.26     52.34 o
  -2  -8  10        3.56       39.82     35.88 o
  -1  -8  10     1543.72     1305.28     65.17 o
   0  -8  10       19.89      -11.83     49.55 o
   1  -8  10      419.66      378.02     60.43 o
   2  -8  10      361.29      377.63     52.95 o
   3  -8  10       46.40       63.61     31.32 o
   4  -8  10     6949.55     7574.89    395.30 o
   5  -8  10     3130.33     3350.95    174.41 o
   6  -8  10       58.46       15.64     33.62 o
   7  -8  10       95.35       71.94     64.44 o
   8  -8  10      102.94       77.58     47.22 o
   9  -8  10        6.35      -12.29     55.18 o
  -3  -7  10      232.97      175.47     39.72 o
  -2  -7  10       14.63       25.18     26.00 o
  -1  -7  10      154.74      205.41     36.92 o
   0  -7  10     2739.38     2889.86    126.24 o
   1  -7  10     2394.19     2289.67     71.57 o
   2  -7  10       14.55       -6.84     20.36 o
   3  -7  10     1823.27     1739.70     58.17 o
   4  -7  10     6320.46     6546.75    171.58 o
   5  -7  10      103.80      123.74     30.58 o
   6  -7  10      172.24      184.77     34.03 o
   7  -7  10     1250.25     1185.03     68.92 o
   8  -7  10        0.56      -25.69     45.21 o
   9  -7  10        8.73       42.89     40.57 o
  10  -7  10      899.50      904.85     69.69 o
  -4  -6  10      128.45       62.65     48.95 o
  -3  -6  10       24.22       77.39     29.88 o
  -2  -6  10        0.11      -26.34     33.45 o
  -1  -6  10     3771.40     3923.68    122.64 o
   0  -6  10     9565.50     9536.94    307.00 o
   1  -6  10      857.50     1013.70     35.88 o
   2  -6  10      179.89      207.76     27.67 o
   3  -6  10     1092.70     1160.46     59.72 o
   4  -6  10      223.94      215.09     24.91 o
   5  -6  10     1113.38      959.78     37.94 o
   6  -6  10      689.24      686.48     34.11 o
   7  -6  10      282.27      256.18     29.91 o
   8  -6  10      465.96      462.85     39.23 o
   9  -6  10       83.25       50.67     34.75 o
  10  -6  10        4.81       77.19     66.25 o
  11  -6  10     3595.54     3923.30    219.00 o
  -5  -5  10      352.61      292.49     41.34 o
  -4  -5  10     2227.80     2230.15     79.17 o
  -3  -5  10       36.56       72.15     33.41 o
  -2  -5  10      828.97      734.93     38.21 o
  -1  -5  10     7094.01     7620.04    228.11 o
   0  -5  10     2754.33     3119.61    122.56 o
   1  -5  10      340.82      448.87     30.37 o
   2  -5  10      164.20      209.81     17.53 o
   3  -5  10       14.71       21.61     19.01 o
   4  -5  10      172.75      180.57     34.63 o
   5  -5  10      101.61      125.17     26.74 o
   6  -5  10      614.30      612.28     32.65 o
   7  -5  10     2727.16     2879.06     80.77 o
   8  -5  10     2578.50     2575.17     78.95 o
   9  -5  10       28.10        8.36     25.30 o
  10  -5  10     1484.34     1560.83     77.88 o
  11  -5  10     4073.21     4426.44    257.95 o
  -5  -4  10     4282.88     4307.09    203.11 o
  -4  -4  10     1931.48     2058.26     81.87 o
  -3  -4  10       45.53       63.44     25.98 o
  -2  -4  10     1051.20      923.95     38.84 o
  -1  -4  10     2864.76     2883.17     91.83 o
   0  -4  10      448.97      407.17     29.08 o
   1  -4  10      957.28      977.07     43.20 o
   2  -4  10       12.89       -0.59     13.39 o
   3  -4  10      673.66      591.92     24.19 o
   4  -4  10      107.65       78.78     22.26 o
   5  -4  10      126.56      120.87     19.98 o
   6  -4  10     2629.36     2760.12     92.56 o
   7  -4  10    11354.65    12052.04    294.09 o
   8  -4  10     1216.67     1160.99     52.59 o
   9  -4  10       59.80       45.18     23.05 o
  10  -4  10     1005.41     1021.75     74.98 o
  11  -4  10      160.71      166.24     29.69 o
  12  -4  10      658.72      777.89     90.44 o
  -6  -3  10     1182.79     1114.83     87.00 o
  -5  -3  10     3392.77     3794.03    135.36 o
  -4  -3  10        0.74       18.75     27.85 o
  -3  -3  10      239.71      243.94     31.19 o
  -2  -3  10      910.67      856.53     43.47 o
  -1  -3  10       78.34      117.23     40.00 o
   0  -3  10     2631.10     2690.20     75.90 o
   1  -3  10      171.01      146.13     18.17 o
   2  -3  10      332.71      340.20     30.34 o
   3  -3  10     3787.15     3825.07     97.87 o
   4  -3  10      235.30      234.73     22.63 o
   5  -3  10       19.05       35.20     15.74 o
   6  -3  10     9288.09     9396.71    370.44 o
   7  -3  10     7105.40     7098.63    165.41 o
   8  -3  10      305.96      287.44     33.95 o
   9  -3  10      103.87      136.38     26.09 o
  10  -3  10      339.50      249.03     32.36 o
  11  -3  10      285.82      254.88     34.39 o
  12  -3  10      484.94      494.93     40.62 o
  -6  -2  10     1846.62     1897.65    116.72 o
  -5  -2  10      118.93      104.69     33.35 o
  -4  -2  10     3521.14     3773.60    250.69 o
  -3  -2  10      596.38      592.66     35.10 o
  -2  -2  10      321.71      323.03     50.19 o
  -1  -2  10      209.04      254.70     24.31 o
   0  -2  10     1197.51     1052.12     44.63 o
   1  -2  10        1.13       16.56     27.85 o
   2  -2  10     9243.70     9310.69    321.73 o
   3  -2  10     7914.89     8411.47    331.17 o
   4  -2  10        0.31       10.45     12.14 o
   5  -2  10     1792.71     1636.59     58.30 o
   6  -2  10     5810.66     5968.90    144.46 o
   7  -2  10     1202.12     1159.65     36.82 o
   8  -2  10     4981.04     5312.05    143.22 o
   9  -2  10      201.78      179.46     20.14 o
  10  -2  10      211.59      235.13     29.39 o
  11  -2  10        7.55      -10.45     22.24 o
  12  -2  10        6.33       63.14     33.11 o
  13  -2  10      409.41      376.28     47.83 o
  -6  -1  10      249.87      305.20     51.51 o
  -5  -1  10     2923.10     2860.28     99.77 o
  -4  -1  10     4207.77     4639.19    149.84 o
  -3  -1  10       47.39       65.63     20.09 o
  -2  -1  10      332.22      322.75     31.36 o
  -1  -1  10      260.89      238.76     27.79 o
   0  -1  10      148.94      119.79     18.77 o
   1  -1  10     1229.84     1217.82     40.85 o
   2  -1  10    12577.85    13061.86    293.67 o
   3  -1  10      140.90      131.02     23.72 o
   4  -1  10     5140.73     5338.65    115.36 o
   5  -1  10     1336.03     1400.42     89.89 o
   6  -1  10        0.43       37.96     22.82 o
   7  -1  10     6774.11     6834.59    175.81 o
   8  -1  10      463.21      425.81     28.41 o
   9  -1  10      562.57      589.06     28.41 o
  10  -1  10     3487.47     3758.60    140.87 o
  11  -1  10      813.54      749.30     47.51 o
  12  -1  10       12.03       49.63     23.18 o
  13  -1  10     1929.98     2262.73    132.65 o
  -6   0  10       36.29       56.47     51.75 o
  -5   0  10     3190.68     3456.40    124.93 o
  -4   0  10      667.66      769.88     53.06 o
  -3   0  10      512.80      469.62     54.80 o
  -2   0  10     1660.77     1572.26     73.43 o
  -1   0  10       89.59       98.07     44.46 o
   0   0  10       65.00       57.03     16.00 o
   1   0  10     2658.08     2736.82     68.55 o
   2   0  10      166.94      183.30     19.74 o
   3   0  10    16702.59    17602.96    403.97 o
   4   0  10     5417.99     5696.06    138.19 o
   5   0  10       19.40       -6.88     14.21 o
   6   0  10      862.13      841.66     33.47 o
   7   0  10     1023.84      927.60     44.60 o
   8   0  10       87.56       65.23     15.54 o
   9   0  10     2964.02     2977.78    148.47 o
  10   0  10     6019.39     6748.22    204.10 o
  11   0  10        7.27       11.81     23.09 o
  12   0  10      593.97      632.57     88.23 o
  13   0  10      769.36      879.67     63.02 o
  -6   1  10       25.96       70.11     41.57 o
  -5   1  10      383.51      385.36     48.86 o
  -4   1  10       34.42       42.73     26.38 o
  -3   1  10     1313.38     1149.26     46.48 o
  -2   1  10       21.85       34.20     18.27 o
  -1   1  10     2067.69     2088.31     60.00 o
   0   1  10      139.73      118.92     21.09 o
   1   1  10      293.44      346.36     21.99 o
   2   1  10     6012.38     6482.73    148.40 o
   3   1  10    13686.94    13749.66    287.48 o
   4   1  10      160.77      139.07     13.77 o
   5   1  10      409.39      401.27     19.11 o
   6   1  10      435.32      367.64     20.25 o
   7   1  10      999.08     1049.86     30.90 o
   8   1  10       11.56       18.85     12.75 o
   9   1  10     5374.27     5559.99    362.17 o
  10   1  10      188.44      203.49     21.13 o
  11   1  10     4044.22     4396.62    238.65 o
  12   1  10      778.97      761.73     53.95 o
  13   1  10       61.27       82.58     22.25 o
  -6   2  10       47.00       72.06     58.19 o
  -5   2  10        1.62        0.67     30.61 o
  -4   2  10       20.13       51.46     14.69 o
  -3   2  10      819.23      747.94     60.05 o
  -2   2  10     5409.56     5576.19    140.98 o
  -1   2  10    10224.37    10562.60    278.50 o
   0   2  10       16.12       50.35     18.46 o
   1   2  10        5.06        2.37     15.16 o
   2   2  10     7656.40     7695.18    169.48 o
   3   2  10     2630.16     2871.64     70.62 o
   4   2  10        0.76       14.04     10.54 o
   5   2  10     4513.03     4438.56    353.70 o
   6   2  10       45.03       49.66     14.31 o
   7   2  10        2.54       14.07     19.87 o
   8   2  10      480.33      453.68     19.75 o
   9   2  10      269.55      272.63     20.50 o
  10   2  10     8072.46     8799.54    327.04 o
  11   2  10     4669.71     5115.16    134.19 o
  12   2  10        0.38       -6.00     20.45 o
  13   2  10      102.64       68.57     22.51 o
  14   2  10      512.99      665.95    116.37 o
  -6   3  10      119.58       43.39     43.53 o
  -5   3  10      184.80      160.89     29.49 o
  -4   3  10       36.25       54.87     14.81 o
  -3   3  10      270.20      230.57     25.30 o
  -2   3  10    15935.49    16499.88    831.30 o
  -1   3  10     8696.81     9118.80    208.33 o
   0   3  10      143.94       98.28     19.20 o
   1   3  10      100.01       80.81     12.39 o
   2   3  10     1139.67     1127.52     36.67 o
   3   3  10      112.16       80.58     18.31 o
   4   3  10      434.62      413.33     17.21 o
   5   3  10     3442.52     3054.99    249.27 o
   6   3  10     3943.85     3898.47    389.25 o
   7   3  10     1712.17     1578.30    140.59 o
   8   3  10        0.17      -10.16     14.59 o
   9   3  10     3213.19     3388.70    196.99 o
  10   3  10    12191.73    13400.86    526.47 o
  11   3  10      905.78      974.89     63.59 o
  12   3  10      149.94      150.39     22.80 o
  13   3  10      618.11      708.49     36.66 o
  -6   4  10     2645.22     2570.17    206.31 o
  -5   4  10     1117.77     1070.26     76.26 o
  -4   4  10       51.83      -10.97     29.56 o
  -3   4  10     3230.21     3217.53     90.02 o
  -2   4  10    11731.13    12687.27    269.61 o
  -1   4  10      285.68      332.24     26.31 o
   0   4  10      486.54      626.59     33.11 o
   1   4  10       29.54       44.62     18.88 o
   2   4  10       27.89       48.80     16.82 o
   3   4  10      179.32      152.04     23.07 o
   4   4  10      852.34      800.98     63.47 o
   5   4  10     3889.39     3931.99     89.46 o
   6   4  10    19836.30    19737.22   1914.23 o
   7   4  10     1632.43     1504.93    170.74 o
   8   4  10     1408.18     1373.96     96.04 o
   9   4  10     6680.81     7406.27    296.84 o
  10   4  10     2213.34     2321.68     94.58 o
  11   4  10      173.35      157.19     16.33 o
  12   4  10      826.68      900.95     85.68 o
  13   4  10      119.43      183.03     19.97 o
  14   4  10      141.48       86.97     97.02 o
  -6   5  10     4315.30     3980.24    510.12 o
  -5   5  10       32.99       27.20     24.31 o
  -4   5  10      210.20      198.02     21.80 o
  -3   5  10     2163.89     2373.33     79.91 o
  -2   5  10        2.48      -11.02     19.53 o
  -1   5  10     3499.18     3485.52     95.65 o
   0   5  10      416.31      366.31     30.80 o
   1   5  10       41.51       48.56     18.61 o
   2   5  10      275.93      252.38     24.60 o
   3   5  10        4.84        4.55     28.26 o
   4   5  10      827.45      807.47     85.67 o
   5   5  10    25279.14    27776.93    604.77 o
   6   5  10    10853.71    10456.54    596.31 o
   7   5  10        0.16        9.70     11.58 o
   8   5  10      532.52      537.22     35.13 o
   9   5  10      368.31      331.44     19.58 o
  10   5  10      582.68      631.35     41.76 o
  11   5  10      478.40      503.92     42.45 o
  12   5  10      438.21      456.51     34.78 o
  13   5  10     1358.27     1438.26    326.64 o
  -6   6  10      373.03      306.80     43.17 o
  -5   6  10     1443.85     1300.46    106.45 o
  -4   6  10      141.13      150.57     31.53 o
  -3   6  10       71.17       33.64     24.25 o
  -2   6  10     1475.46     1351.23     61.53 o
  -1   6  10      835.33      811.14     40.43 o
   0   6  10       43.43       56.05     22.64 o
   1   6  10    11059.43    11627.90    314.14 o
   2   6  10     4105.48     4377.89    100.17 o
   3   6  10      135.98      140.16     19.32 o
   4   6  10     4166.50     4300.75    102.65 o
   5   6  10     8436.95     9410.53    209.18 o
   6   6  10      452.14      511.40     37.71 o
   7   6  10      650.48      639.88     32.64 o
   8   6  10       10.46       21.75     24.42 o
   9   6  10       24.50       36.70     16.16 o
  10   6  10      446.88      465.25     20.45 o
  11   6  10       26.02       32.79     11.58 o
  12   6  10      701.08      822.85     48.72 o
  13   6  10     4830.34     4536.73    351.33 o
  -5   7  10     1414.88     1254.68     82.93 o
  -4   7  10       18.83       19.63     32.53 o
  -3   7  10      113.19      133.91     26.13 o
  -2   7  10      652.13      625.68     35.35 o
  -1   7  10      199.38      193.79     26.95 o
   0   7  10     2225.89     2513.59    100.28 o
   1   7  10    11207.59    11702.02    288.37 o
   2   7  10      216.90      227.62     22.22 o
   3   7  10       56.28       93.96     23.15 o
   4   7  10      447.25      508.32     27.81 o
   5   7  10      374.60      435.38     22.85 o
   6   7  10     5041.74     4817.14    662.08 o
   7   7  10       15.75       36.28     14.62 o
   8   7  10      292.57      305.48     18.27 o
   9   7  10     1819.80     1956.02    100.05 o
  10   7  10      112.24      142.26     28.39 o
  11   7  10        2.44       17.53     10.85 o
  12   7  10     3940.27     3277.22    214.22 o
  13   7  10     2416.81     2280.36    139.58 o
  -5   8  10      253.63      273.26     70.81 o
  -4   8  10      884.14      853.00     83.58 o
  -3   8  10     1753.21     1380.58     68.79 o
  -2   8  10        1.63      -24.13     24.13 o
  -1   8  10       43.69      111.32     51.96 o
   0   8  10     3040.00     3365.97     97.01 o
   1   8  10      613.67      668.97     35.51 o
   2   8  10     2873.28     2909.72     88.40 o
   3   8  10     1567.96     1710.13     53.28 o
   4   8  10      832.65      831.23     31.57 o
   5   8  10     1742.96     1742.84     51.07 o
   6   8  10     2513.96     2814.32     65.54 o
   7   8  10        4.14       13.22     12.97 o
   8   8  10     3858.45     4263.13    271.71 o
   9   8  10     4785.77     4689.09    510.16 o
  10   8  10      124.18      103.92     11.98 o
  11   8  10      497.93      397.20     72.35 o
  12   8  10     2705.92     2285.68    177.62 o
  13   8  10       72.72      109.18     64.50 o
  -4   9  10     1875.03     1790.45    116.60 o
  -3   9  10      804.46      670.28     70.88 o
  -2   9  10      291.23      270.59     35.42 o
  -1   9  10      468.16      489.55     35.41 o
   0   9  10      434.45      451.78     32.77 o
   1   9  10     6305.14     6542.02    187.42 o
   2   9  10     7685.61     8362.63    201.56 o
   3   9  10     1062.91     1069.18     41.69 o
   4   9  10      765.76      711.45     34.60 o
   5   9  10      318.28      321.21     19.62 o
   6   9  10        1.65       18.06     20.18 o
   7   9  10      338.28      364.69     19.66 o
   8   9  10     5841.18     5527.03    628.19 o
   9   9  10      512.79      554.42     24.49 o
  10   9  10     1136.34     1201.47     51.82 o
  11   9  10      956.97      820.95    106.08 o
  12   9  10        9.53      -24.46     48.88 o
  -4  10  10     1046.17      816.23     83.31 o
  -3  10  10      630.49      520.39    104.12 o
  -2  10  10     2673.54     2514.98    156.17 o
  -1  10  10      977.61      881.51     38.82 o
   0  10  10      227.65      183.45     33.55 o
   1  10  10     9621.92    10972.35    266.28 o
   2  10  10     1646.52     1617.55     54.98 o
   3  10  10      345.69      369.28     29.55 o
   4  10  10     2451.87     2662.13     77.24 o
   5  10  10       67.46      102.65     22.17 o
   6  10  10       12.45       -0.56     17.97 o
   7  10  10      912.43     1075.35     38.14 o
   8  10  10      442.43      485.33     26.18 o
   9  10  10     4419.64     4828.38    439.32 o
  10  10  10     1941.98     2122.89    122.26 o
  11  10  10       52.28       39.24     60.77 o
  12  10  10      383.03      341.20     63.13 o
  -3  11  10     5732.43     5930.57    364.11 o
  -2  11  10     1838.10     1775.98    141.65 o
  -1  11  10      115.75      121.99     30.58 o
   0  11  10      608.15      600.69     69.51 o
   1  11  10     1525.48     1569.20     60.31 o
   2  11  10      291.22      313.94     79.63 o
   3  11  10      342.09      326.63     28.55 o
   4  11  10     1054.14     1121.66     45.37 o
   5  11  10      272.56      257.10     29.55 o
   6  11  10      682.25      748.06     35.48 o
   7  11  10      236.71      237.48     28.24 o
   8  11  10     2046.25     2379.43     82.60 o
   9  11  10     7978.44     8993.80    498.21 o
  10  11  10      496.69      456.74     57.79 o
  11  11  10       13.38       47.87     78.49 o
  -2  12  10        0.78        8.20    102.75 o
  -1  12  10      219.26      145.44     60.20 o
   0  12  10        2.44       -4.10     12.72 o
   1  12  10        4.56       18.44     18.51 o
   2  12  10       38.87        5.82     27.37 o
   3  12  10     1063.65      984.33     89.84 o
   4  12  10      864.65      887.56     43.45 o
   5  12  10     3354.07     3440.23    366.30 o
   6  12  10      690.70      719.84     48.40 o
   7  12  10       73.46       82.68     19.26 o
   8  12  10     6035.56     6255.36    784.30 o
   9  12  10     2206.57     2354.49    245.59 o
  10  12  10        0.29       11.89     49.66 o
   0  13  10       36.07       61.91     84.23 o
   1  13  10       55.19       47.98     81.49 o
   2  13  10       45.01       62.77     27.98 o
   3  13  10       93.41      107.56     25.78 o
   4  13  10     7524.33     8354.58    385.49 o
   5  13  10     2317.89     2375.57     98.96 o
   6  13  10        9.75       38.09     23.47 o
   7  13  10      129.71      112.56     21.56 o
   8  13  10     1268.91     1132.83    204.97 o
   9  13  10       62.07       75.46     52.79 o
   2  14  10        0.08      -17.15     50.75 o
   3  14  10     2370.29     2242.83    116.53 o
   4  14  10     5787.51     6124.18    243.43 o
   5  14  10       73.07       85.80     26.08 o
   6  14  10      201.10      224.50     26.10 o
   7  14  10       35.92       16.99     30.54 o
   2  -9  11       23.49       47.54     70.47 o
   3  -9  11      534.88      450.82     62.53 o
   4  -9  11      323.79      340.98     57.71 o
   5  -9  11      516.68      484.66     56.42 o
   0  -8  11     1857.80     1963.27    160.99 o
   1  -8  11      606.02      477.69     59.53 o
   2  -8  11      317.79      243.32    104.00 o
   3  -8  11      146.60       56.28     29.85 o
   4  -8  11      500.91      465.76     46.00 o
   5  -8  11     1029.96      974.09     58.99 o
   6  -8  11        8.09       20.96     48.46 o
   7  -8  11     1249.13     1208.96     70.65 o
  -2  -7  11      649.00      604.30     61.58 o
  -1  -7  11     1501.73     1446.70     86.40 o
   0  -7  11      314.46      309.37     54.69 o
   1  -7  11     2630.64     2522.00    137.57 o
   2  -7  11       20.11       14.99     21.29 o
   3  -7  11        7.49       37.69     21.19 o
   4  -7  11      440.24      471.58     37.66 o
   5  -7  11      121.77      100.26     31.04 o
   6  -7  11      715.29      798.83     54.35 o
   7  -7  11     6894.14     7056.82    296.29 o
   8  -7  11      861.73      813.56     56.94 o
   9  -7  11      200.53      166.73     55.06 o
  -3  -6  11      562.79      534.44     90.26 o
  -2  -6  11      487.86      505.70     62.76 o
  -1  -6  11        8.14      -33.07     33.07 o
   0  -6  11     3213.01     3087.87    132.99 o
   1  -6  11     1032.59     1084.76     53.12 o
   2  -6  11      113.58       90.52     29.47 o
   3  -6  11      781.60      787.27     34.77 o
   4  -6  11       33.33       10.55     22.58 o
   5  -6  11        5.98       13.38     34.77 o
   6  -6  11     3405.58     3395.16    125.29 o
   7  -6  11     3017.23     3227.43    120.60 o
   8  -6  11      826.62      891.42     57.20 o
   9  -6  11     1403.32     1427.57     86.86 o
  10  -6  11      113.09      109.60     39.97 o
  -3  -5  11      964.46     1052.31     82.75 o
  -2  -5  11       21.55       59.27     35.59 o
  -1  -5  11     1262.70     1182.91     51.53 o
   0  -5  11     2120.66     2247.53     76.92 o
   1  -5  11        6.53       21.75     28.87 o
   2  -5  11     2738.73     2860.86     91.25 o
   3  -5  11     2185.27     1977.65     75.62 o
   4  -5  11      119.59      117.92     20.03 o
   5  -5  11      893.22      797.30     33.14 o
   6  -5  11     2047.28     1943.62     57.23 o
   7  -5  11     1488.21     1408.88     52.08 o
   8  -5  11     5003.06     5069.38    153.12 o
   9  -5  11      523.07      563.14     72.47 o
  10  -5  11        3.10       21.53     34.21 o
  11  -5  11      298.08      250.41     50.11 o
  -4  -4  11     3518.22     3817.44    205.74 o
  -3  -4  11       28.12       44.39     33.03 o
  -2  -4  11       32.22       14.58     24.55 o
  -1  -4  11       58.96       86.73     30.43 o
   0  -4  11       49.78       32.41     22.62 o
   1  -4  11       37.50       49.17     27.17 o
   2  -4  11     3679.63     3922.75     95.27 o
   3  -4  11      564.91      506.83     40.71 o
   4  -4  11     3705.96     3847.52    102.89 o
   5  -4  11      403.80      379.62     25.73 o
   6  -4  11      154.62      119.09     33.52 o
   7  -4  11     4624.17     4514.79    114.94 o
   8  -4  11      278.94      287.81     29.91 o
   9  -4  11        3.82        4.83     25.90 o
  10  -4  11     1406.69     1477.13     94.65 o
  11  -4  11       70.71       53.71     45.60 o
  -4  -3  11      353.55      396.91     60.68 o
  -3  -3  11        0.55       -5.05     28.08 o
  -2  -3  11      689.22      616.66     45.09 o
  -1  -3  11       16.19       43.50     31.09 o
   0  -3  11       12.81      -23.06     24.87 o
   1  -3  11      326.15      425.61     31.56 o
   2  -3  11       95.23       77.76     22.94 o
   3  -3  11     9065.48     9652.00    216.61 o
   4  -3  11     4026.88     4015.77    256.84 o
   5  -3  11      106.23       99.71     18.39 o
   6  -3  11      548.47      501.49     33.51 o
   7  -3  11     2256.89     2248.55     97.83 o
   8  -3  11        2.10       15.17     23.71 o
   9  -3  11      976.79      944.40     41.61 o
  10  -3  11     2597.15     2933.56    161.77 o
  11  -3  11      233.75      267.66     38.85 o
  12  -3  11      220.89      194.48     38.82 o
  -5  -2  11      383.72      363.21     53.12 o
  -4  -2  11      496.99      466.02     51.83 o
  -3  -2  11        0.30        5.13     32.16 o
  -2  -2  11        2.84      -31.10     31.10 o
  -1  -2  11     2427.92     2284.94     78.32 o
   0  -2  11      292.76      342.85     27.33 o
   1  -2  11        3.55      -10.40     24.51 o
   2  -2  11     3869.24     3873.62    100.40 o
   3  -2  11    11141.41    12101.42    281.05 o
   4  -2  11      445.13      354.54     26.34 o
   5  -2  11       48.56       48.64     14.45 o
   6  -2  11      290.93      277.94     20.51 o
   7  -2  11        5.23        8.97     18.04 o
   8  -2  11     1067.57     1117.46     58.14 o
   9  -2  11      320.64      320.87     34.15 o
  10  -2  11      113.05      106.08     23.93 o
  11  -2  11     2700.07     2862.12    186.99 o
  12  -2  11      761.96      740.40     49.87 o
  -5  -1  11       10.91       86.96    116.95 o
  -4  -1  11      475.26      404.37     44.60 o
  -3  -1  11       51.47        8.73     25.72 o
  -2  -1  11     2380.06     2235.23     70.10 o
  -1  -1  11     8002.34     8700.75    231.35 o
   0  -1  11      416.46      368.36     36.61 o
   1  -1  11      147.99      138.19     19.28 o
   2  -1  11     7291.59     7567.88    189.73 o
   3  -1  11     2270.75     2207.94     61.26 o
   4  -1  11       26.46        7.04     17.61 o
   5  -1  11      616.24      609.36     32.59 o
   6  -1  11       82.10       94.36     16.46 o
   7  -1  11      137.26      104.80     19.78 o
   8  -1  11        8.70       14.43     38.27 o
   9  -1  11        0.89       27.54     24.59 o
  10  -1  11     4942.01     4895.75    192.81 o
  11  -1  11     6792.81     7954.70    515.97 o
  12  -1  11      434.32      444.90     40.71 o
  13  -1  11      467.87      415.62     51.98 o
  -5   0  11      153.56       57.32     43.96 o
  -4   0  11       28.27      -15.87     37.09 o
  -3   0  11      483.70      418.45     35.11 o
  -2   0  11    12002.83    12759.38    355.56 o
  -1   0  11     5536.08     5592.34    168.26 o
   0   0  11      205.39      187.01     21.55 o
   1   0  11      482.47      463.90     46.20 o
   2   0  11     1988.68     2153.30     60.22 o
   3   0  11     1219.48     1108.19     41.30 o
   4   0  11      805.25      712.10     37.08 o
   5   0  11      242.47      272.49     31.55 o
   6   0  11     2938.67     3207.94     82.64 o
   7   0  11     1171.70     1101.98     44.14 o
   8   0  11       53.29       54.48     29.34 o
   9   0  11     3492.38     3469.60    208.13 o
  10   0  11    12772.91    13591.74    604.54 o
  11   0  11      496.64      480.03     27.56 o
  12   0  11       73.70      106.68     38.62 o
  13   0  11       26.31       22.86     31.85 o
  -5   1  11      227.96      202.82     48.40 o
  -4   1  11      134.09      133.08     34.24 o
  -3   1  11     1654.51     1649.77     64.85 o
  -2   1  11     6421.58     6827.48    208.87 o
  -1   1  11      306.78      311.90     26.55 o
   0   1  11     1215.77     1143.49     41.14 o
   1   1  11       63.96        3.38     19.38 o
   2   1  11       81.44       76.54     18.59 o
   3   1  11     2876.99     2875.08     71.39 o
   4   1  11      406.61      435.29     24.95 o
   5   1  11     3152.28     3170.59     88.35 o
   6   1  11    14423.32    15637.18    306.32 o
   7   1  11     1672.52     1944.34     50.68 o
   8   1  11      846.26      913.46     40.54 o
   9   1  11     4313.17     4410.91    123.09 o
  10   1  11     2165.28     2350.12     81.89 o
  11   1  11     1680.81     1788.05     89.55 o
  12   1  11       10.31       39.09     27.01 o
  13   1  11       60.41       74.09     23.45 o
  -5   2  11        0.14       37.01     46.87 o
  -4   2  11      357.71      410.06     50.51 o
  -3   2  11      863.29      960.75     99.84 o
  -2   2  11        1.46       10.62     32.24 o
  -1   2  11     6350.69     6238.76    182.86 o
   0   2  11      410.40      435.24     25.54 o
   1   2  11       15.65       -9.46     18.96 o
   2   2  11      129.74      144.12     17.75 o
   3   2  11      364.54      280.65     21.11 o
   4   2  11      997.43      911.19     48.22 o
   5   2  11    12862.02    13628.53    315.15 o
   6   2  11     7530.35     7672.44    292.63 o
   7   2  11      278.33      324.12     30.03 o
   8   2  11      405.94      292.49     34.90 o
   9   2  11      507.98      554.05     26.50 o
  10   2  11     1223.62     1295.94     57.06 o
  11   2  11     2271.35     2345.45     69.24 o
  12   2  11       49.75       65.25     27.05 o
  13   2  11      561.48      601.51     35.60 o
  -5   3  11     1563.14     1358.84    195.45 o
  -4   3  11      440.38      383.90     30.10 o
  -3   3  11       17.72       23.41     12.85 o
  -2   3  11     2459.57     2481.55     74.23 o
  -1   3  11     4345.61     4470.17    134.62 o
   0   3  11      180.81      156.74     12.62 o
   1   3  11     3979.27     3828.27     99.40 o
   2   3  11     2049.16     2166.79     64.33 o
   3   3  11      160.46      128.27     14.24 o
   4   3  11      970.11      842.16     47.09 o
   5   3  11     5054.24     5247.53    122.43 o
   6   3  11     1056.01      930.29     69.02 o
   7   3  11     3310.58     3389.26    102.74 o
   8   3  11      117.59      114.79     14.95 o
   9   3  11       12.38        6.99     16.31 o
  10   3  11     1254.74     1200.23     68.13 o
  11   3  11      163.01      170.05     18.77 o
  12   3  11      396.90      408.29     25.25 o
  13   3  11     3859.23     4538.14    234.87 o
  -5   4  11     2104.93     2099.12    153.18 o
  -4   4  11      114.62      105.97     22.70 o
  -3   4  11       43.74       56.87     17.56 o
  -2   4  11     1768.84     1700.31     57.45 o
  -1   4  11      261.31      315.95     30.28 o
   0   4  11      775.26      603.43     34.21 o
   1   4  11     3869.58     4145.18    102.31 o
   2   4  11       15.73        8.62     14.55 o
   3   4  11        2.70       14.09     13.75 o
   4   4  11     1031.10      943.18     79.21 o
   5   4  11        3.68       33.50     20.58 o
   6   4  11     9697.67     9389.72    944.96 o
   7   4  11     2276.63     2135.34    130.47 o
   8   4  11       25.07       50.02     14.15 o
   9   4  11      304.72      288.76     25.15 o
  10   4  11        3.79       -7.45     17.00 o
  11   4  11      119.27       97.98     18.05 o
  12   4  11     3003.09     3118.51    166.40 o
  13   4  11     2509.91     2870.43    192.94 o
  -5   5  11      610.25      631.98     53.19 o
  -4   5  11      344.37      265.25     32.30 o
  -3   5  11      967.85      888.21     59.92 o
  -2   5  11       82.07       75.87     30.59 o
  -1   5  11      326.23      311.41     36.39 o
   0   5  11     1557.77     1520.65     63.01 o
   1   5  11      215.07      251.96     28.98 o
   2   5  11     5512.06     5606.25    135.67 o
   3   5  11     3420.49     3739.46     86.34 o
   4   5  11     3730.77     3907.91     92.76 o
   5   5  11     1322.14     1225.87    213.36 o
   6   5  11     7789.72     7487.65   1510.61 o
   7   5  11      197.11      198.99     18.47 o
   8   5  11     1350.03     1340.88     62.51 o
   9   5  11     2146.93     2223.79     80.36 o
  10   5  11      153.54      155.29     21.47 o
  11   5  11      190.55      225.03     31.45 o
  12   5  11     3455.40     3617.93    271.98 o
  13   5  11      218.30      191.64     54.86 o
  -5   6  11       50.27       78.94     58.48 o
  -4   6  11      308.54      198.69     32.40 o
  -3   6  11      232.51      204.56     42.44 o
  -2   6  11      887.45      819.33     47.22 o
  -1   6  11      399.81      403.89     63.13 o
   0   6  11      711.56      747.22     38.64 o
   1   6  11     8157.20     8272.31    247.59 o
   2   6  11    17189.86    18474.67    490.07 o
   3   6  11     1178.20     1269.46     45.33 o
   4   6  11       49.06       30.85     17.19 o
   5   6  11     2696.71     2928.83     72.66 o
   6   6  11      340.04      324.59     23.02 o
   7   6  11      133.78      100.60     18.20 o
   8   6  11     2536.43     2317.83    310.19 o
   9   6  11        4.04       22.17     13.76 o
  10   6  11     1145.21     1229.14     77.36 o
  11   6  11      863.59     1017.00     85.40 o
  12   6  11        3.08       13.16     15.88 o
  13   6  11     4726.23     4444.67    258.20 o
  -4   7  11       73.85      110.91     44.79 o
  -3   7  11      987.02      862.56     58.20 o
  -2   7  11     2802.26     2611.84     96.30 o
  -1   7  11      715.89      770.35     40.42 o
   0   7  11      688.21      749.10     39.47 o
   1   7  11    10307.03    10779.16    261.50 o
   2   7  11     1488.55     1621.64     52.28 o
   3   7  11      347.31      318.44     23.67 o
   4   7  11      404.39      377.46     27.94 o
   5   7  11      228.95      266.35     28.33 o
   6   7  11      243.82      209.08     21.67 o
   7   7  11      292.55      260.37     20.13 o
   8   7  11      261.22      317.95     23.29 o
   9   7  11     8007.98     8508.70    991.09 o
  10   7  11     3638.41     3945.28    223.89 o
  11   7  11       98.18      117.93     21.74 o
  12   7  11      990.07     1007.60    162.04 o
  13   7  11     2501.54     2160.43    182.70 o
  -4   8  11      358.75      264.96     51.84 o
  -3   8  11     6034.35     6165.92    321.64 o
  -2   8  11     1700.49     1770.99     78.27 o
  -1   8  11       54.03       55.30     26.83 o
   0   8  11     1887.11     1728.39     66.17 o
   1   8  11     2910.29     3149.14     88.94 o
   2   8  11      669.61      755.33     55.16 o
   3   8  11       41.99       22.64     25.42 o
   4   8  11      261.32      269.10     40.43 o
   5   8  11      621.70      624.98     33.67 o
   6   8  11      174.76      220.66     23.29 o
   7   8  11       13.86       17.42     15.66 o
   8   8  11     3313.08     3345.35    437.88 o
   9   8  11    12361.18    12419.41   1171.89 o
  10   8  11      513.48      633.49     48.52 o
  11   8  11      248.78      264.94     22.15 o
  12   8  11      265.93       59.98     78.68 o
  -3   9  11     4089.26     4542.94    226.03 o
  -2   9  11       37.94       -6.50     32.60 o
  -1   9  11        6.33        7.94     46.02 o
   0   9  11      179.69      185.09     35.94 o
   1   9  11      150.20      157.47     26.23 o
   2   9  11     2274.85     2244.04     71.10 o
   3   9  11       57.26       66.43     26.41 o
   4   9  11      468.76      435.20     28.81 o
   5   9  11     3484.60     3813.06    115.77 o
   6   9  11      459.84      448.75     30.26 o
   7   9  11       87.04       81.57     19.13 o
   8   9  11     4755.88     4750.09    708.26 o
   9   9  11     2768.77     2605.56    338.08 o
  10   9  11       86.41      105.38     14.28 o
  11   9  11        6.99        1.68     17.38 o
  12   9  11       90.93       91.73     61.74 o
  -2  10  11     1400.08     1359.25     94.12 o
  -1  10  11        2.62       25.81     48.74 o
   0  10  11       57.57       27.87     35.17 o
   1  10  11       69.13       79.38     26.42 o
   2  10  11      278.62      268.41     33.26 o
   3  10  11       64.77       42.31     27.14 o
   4  10  11     8005.37     8707.17    253.34 o
   5  10  11     5027.93     5495.55    170.94 o
   6  10  11        1.24      -12.28     20.35 o
   7  10  11      575.75      662.87     30.25 o
   8  10  11     2290.54     2208.92    145.15 o
   9  10  11      281.89      280.22     20.30 o
  10  10  11      103.93      143.61     17.65 o
  11  10  11       67.56       82.73     78.85 o
  -2  11  11     1335.96     1114.15     87.09 o
  -1  11  11       48.97       42.45     56.43 o
   0  11  11     1016.73      942.10    110.15 o
   1  11  11      243.26      210.42     31.23 o
   2  11  11       27.46       23.87     36.51 o
   3  11  11     2340.50     2297.84     87.68 o
   4  11  11     8139.11     9006.23    285.22 o
   5  11  11       25.11       69.71     28.68 o
   6  11  11     1251.54     1361.07     48.83 o
   7  11  11      244.25      226.70     22.67 o
   8  11  11        1.90        3.34     18.96 o
   9  11  11     1856.68     2008.13    160.00 o
  10  11  11        4.52       -9.82     57.48 o
   0  12  11     2725.22     2958.92    181.85 o
   1  12  11      156.82      137.43     56.27 o
   2  12  11      319.89      362.98     42.88 o
   3  12  11     2652.69     2712.74    102.54 o
   4  12  11       47.43       43.53     33.11 o
   5  12  11     4406.69     4796.44    144.77 o
   6  12  11      872.27      840.00     44.92 o
   7  12  11        1.98       29.47     22.97 o
   8  12  11      300.17      281.63     23.65 o
   9  12  11      192.59      123.17     36.33 o
   1  13  11      759.09      590.36     69.16 o
   2  13  11      592.49      495.52     39.74 o
   3  13  11      147.04      154.54     28.29 o
   4  13  11     2251.47     2102.36     80.66 o
   5  13  11     2392.33     2464.07     89.82 o
   6  13  11        2.33       25.36     26.35 o
   7  13  11      506.15      484.37     33.95 o
   8  13  11      174.81      127.38     29.64 o
   3  -8  12      227.48      203.93     49.84 o
   4  -8  12       31.34       17.88     43.82 o
   0  -7  12       17.42       49.73     51.77 o
   1  -7  12      272.04      389.24    157.63 o
   2  -7  12      531.62      505.84     65.19 o
   3  -7  12      280.96      266.34     47.40 o
   4  -7  12     1617.33     1432.08     75.10 o
   5  -7  12      308.57      300.57     38.83 o
   6  -7  12       13.26       32.11     41.39 o
   7  -7  12     3781.53     3799.30    171.73 o
  -1  -6  12      160.19      112.63     43.52 o
   0  -6  12       28.84       72.73     37.08 o
   1  -6  12       18.20      -14.23     32.49 o
   2  -6  12       42.26       65.82     37.17 o
   3  -6  12     4415.31     4187.35    209.75 o
   4  -6  12     2190.15     1927.18    114.59 o
   5  -6  12        1.38       12.27     31.66 o
   6  -6  12      985.83      818.25     54.94 o
   7  -6  12     2204.65     2227.21    102.22 o
   8  -6  12       13.84      -28.60     35.52 o
   9  -6  12       92.73       83.75     42.40 o
  -2  -5  12       80.96       30.88     53.22 o
  -1  -5  12     1073.68     1020.69     88.17 o
   0  -5  12        2.47       28.06     30.85 o
   1  -5  12       17.80      -19.89     35.11 o
   2  -5  12     2068.98     2207.05    125.43 o
   3  -5  12     6636.48     6884.52    248.51 o
   4  -5  12      251.75      250.78     25.37 o
   5  -5  12      236.23      204.32     28.43 o
   6  -5  12      563.82      480.27     37.72 o
   7  -5  12       22.43       35.43     36.25 o
   8  -5  12     2232.55     2159.30     84.41 o
   9  -5  12       54.08       91.49     38.83 o
  10  -5  12       16.51      -13.85     49.42 o
  -3  -4  12       65.09       95.21     54.15 o
  -2  -4  12      841.15      784.91     72.50 o
  -1  -4  12     2963.54     2811.74    125.13 o
   0  -4  12       46.12       22.75     36.60 o
   1  -4  12       85.84       66.28     24.55 o
   2  -4  12     3095.07     3279.42     91.11 o
   3  -4  12     1104.21     1173.35     50.65 o
   4  -4  12      936.86      750.41     31.55 o
   5  -4  12       52.77       42.81     18.85 o
   6  -4  12      115.62      113.82     22.74 o
   7  -4  12      483.63      420.04     31.58 o
   8  -4  12      439.43      423.66     36.67 o
   9  -4  12       46.29       14.31     48.11 o
  10  -4  12     2790.15     2886.99    128.96 o
  11  -4  12     4013.06     4556.78    440.64 o
  -3  -3  12      103.99       42.34     79.03 o
  -2  -3  12     3382.61     3166.13    166.80 o
  -1  -3  12     2803.92     2645.67    124.04 o
   0  -3  12       35.94       22.48     49.62 o
   1  -3  12      421.86      309.68     37.31 o
   2  -3  12      383.10      388.68     37.53 o
   3  -3  12     1853.53     1856.82     72.36 o
   4  -3  12     3095.41     3093.10    128.13 o
   5  -3  12      133.49      108.19     20.36 o
   6  -3  12     1303.70     1275.65     74.96 o
   7  -3  12      754.40      678.65     35.36 o
   8  -3  12       17.34       31.78     31.94 o
   9  -3  12     1491.23     1536.12     52.67 o
  10  -3  12     6744.53     7118.86    208.11 o
  11  -3  12      376.75      526.71     56.96 o
  -3  -2  12      307.36      232.99     41.42 o
  -2  -2  12     2424.86     2412.27    125.05 o
  -1  -2  12      175.81      141.99     34.11 o
   0  -2  12     1514.57     1615.36     60.86 o
   1  -2  12      369.02      398.70     34.53 o
   2  -2  12      270.19      232.27     30.43 o
   3  -2  12     4167.10     4422.02    132.01 o
   4  -2  12     1204.10     1180.25     49.72 o
   5  -2  12     1234.20     1182.35     46.38 o
   6  -2  12     5766.79     5920.62    188.94 o
   7  -2  12      942.91      811.11     38.09 o
   8  -2  12      227.28      195.02     26.67 o
   9  -2  12     1820.57     1813.58     78.60 o
  10  -2  12     1032.65      931.79     59.02 o
  11  -2  12     1107.65     1046.12     61.03 o
  12  -2  12      336.79      347.11     46.87 o
  -4  -1  12      302.72      360.49     45.15 o
  -3  -1  12      398.14      340.53     93.20 o
  -2  -1  12       62.28       82.05     71.23 o
  -1  -1  12     7195.51     7704.10    197.29 o
   0  -1  12     2261.98     2316.12     72.29 o
   1  -1  12      386.10      391.04     35.14 o
   2  -1  12       26.21       48.94     23.89 o
   3  -1  12      875.59      866.86     34.70 o
   4  -1  12       50.43       62.76     24.27 o
   5  -1  12     4363.53     4355.06    134.86 o
   6  -1  12     3926.00     3959.27    107.08 o
   7  -1  12      464.86      432.79     29.71 o
   8  -1  12      899.99      929.77     60.01 o
   9  -1  12      802.94      756.62     35.58 o
  10  -1  12     1611.79     1547.03     60.51 o
  11  -1  12     4393.78     4763.74    323.77 o
  12  -1  12      315.82      354.62     34.70 o
  -4   0  12      760.62      662.01    118.60 o
  -3   0  12       11.54      -37.25     37.25 o
  -2   0  12     3611.51     3490.90    227.90 o
  -1   0  12     6005.69     6176.45    225.97 o
   0   0  12       14.30       14.54     40.48 o
   1   0  12      484.22      469.14     31.25 o
   2   0  12      477.91      458.35     28.77 o
   3   0  12        3.88        9.49     22.50 o
   4   0  12       42.33       57.12     21.22 o
   5   0  12     2322.55     2180.99     68.47 o
   6   0  12     1247.02     1240.44     47.24 o
   7   0  12     6823.45     7285.27    208.11 o
   8   0  12      179.89      225.83     28.92 o
   9   0  12       18.70       16.03     20.06 o
  10   0  12     3984.42     4359.22    107.11 o
  11   0  12      571.38      541.05     35.85 o
  12   0  12        5.75        6.57     25.92 o
  -4   1  12      182.86      182.88     40.90 o
  -3   1  12       12.27       21.46     43.05 o
  -2   1  12     1893.28     2145.38    104.44 o
  -1   1  12      144.25      141.64     26.63 o
   0   1  12       54.79       19.63     29.99 o
   1   1  12     1084.83     1025.86     47.37 o
   2   1  12        2.46       -3.00     38.39 o
   3   1  12      722.30      750.89     33.76 o
   4   1  12      715.77      690.41     46.65 o
   5   1  12       32.12       43.68     20.67 o
   6   1  12    11891.90    13020.09    339.32 o
   7   1  12     4769.29     5201.78    147.62 o
   8   1  12       58.53      100.73     27.14 o
   9   1  12        4.18       21.77     25.95 o
  10   1  12      248.74      240.91     25.65 o
  11   1  12      162.35      188.25     26.22 o
  12   1  12      515.34      505.69     41.87 o
  13   1  12     1404.62     1483.55    118.02 o
  -4   2  12        0.95       40.34     41.94 o
  -3   2  12       31.51       -0.93     32.32 o
  -2   2  12      302.67      296.72     40.89 o
  -1   2  12      432.97      297.20     32.44 o
   0   2  12       68.61        7.12     24.83 o
   1   2  12      147.55      133.84     36.62 o
   2   2  12     4695.56     4883.14    120.74 o
   3   2  12     2236.03     2427.52    125.20 o
   4   2  12     1009.56      986.75     53.86 o
   5   2  12     2471.91     2533.52     71.27 o
   6   2  12     6879.07     6883.03    303.54 o
   7   2  12        3.02       -5.30     18.90 o
   8   2  12       40.97       28.55     17.94 o
   9   2  12      432.25      451.46     26.27 o
  10   2  12      298.14      282.05     24.65 o
  11   2  12        8.02       15.16     19.78 o
  12   2  12     1271.89     1350.98    163.35 o
  13   2  12      273.22      286.21     35.72 o
  -4   3  12       95.35      139.46     37.12 o
  -3   3  12        1.29      -29.34     46.36 o
  -2   3  12      200.63      171.53     36.16 o
  -1   3  12       19.87       -5.42     28.89 o
   0   3  12      409.08      383.33     43.12 o
   1   3  12     5662.24     6129.67    163.05 o
   2   3  12    10787.19    11560.53    263.67 o
   3   3  12      273.39      280.24     26.95 o
   4   3  12       17.20       19.27     13.76 o
   5   3  12     2358.19     2538.45     76.96 o
   6   3  12      588.01      589.27     32.94 o
   7   3  12      871.07      859.75     42.99 o
   8   3  12      695.98      689.86     29.79 o
   9   3  12      281.79      326.13     24.69 o
  10   3  12      922.56      936.64     36.08 o
  11   3  12      552.66      568.74     36.83 o
  12   3  12        3.50      -19.87     19.87 o
  13   3  12     4669.14     5882.71    322.98 o
  -4   4  12       11.56        7.00     38.89 o
  -3   4  12      686.94      549.76     64.63 o
  -2   4  12     1569.17     1570.61    113.25 o
  -1   4  12      218.78      157.69     29.75 o
   0   4  12      336.55      210.87     30.14 o
   1   4  12    11033.49    11685.70    347.40 o
   2   4  12     2085.26     2218.68     64.37 o
   3   4  12     2029.74     1782.59    124.78 o
   4   4  12       17.71       31.84     13.50 o
   5   4  12        6.32       11.52     26.75 o
   6   4  12      389.45      372.49     20.56 o
   7   4  12      413.28      404.14     24.32 o
   8   4  12        5.55       27.43     18.49 o
   9   4  12     6179.65     6435.00    357.13 o
  10   4  12     2442.00     2634.84    113.31 o
  11   4  12       89.46       76.60     20.70 o
  12   4  12      669.71      663.07     72.52 o
  13   4  12     2985.53     3159.29    278.59 o
  -4   5  12      370.66      296.29     55.08 o
  -3   5  12     4505.57     4515.19    311.95 o
  -2   5  12     1392.10     1307.50     58.52 o
  -1   5  12        0.87      -11.70     31.72 o
   0   5  12     1623.45     1641.70     59.92 o
   1   5  12     3220.01     3271.20     87.64 o
   2   5  12     1020.49      972.25     41.75 o
   3   5  12     2407.33     2368.42     72.97 o
   4   5  12        4.31       14.19     17.03 o
   5   5  12      295.39      266.04     29.89 o
   6   5  12       22.70       -5.58     20.53 o
   7   5  12       32.26       49.50     19.95 o
   8   5  12     2616.05     2621.94    154.03 o
   9   5  12    10118.77    11158.43    709.68 o
  10   5  12      571.73      603.28     35.19 o
  11   5  12      297.48      284.34     36.23 o
  12   5  12      771.80      699.24     73.29 o
  13   5  12      283.45      210.83     37.03 o
  -3   6  12     3572.04     3515.29    192.79 o
  -2   6  12       65.64       22.08     31.54 o
  -1   6  12      515.48      471.03     44.84 o
   0   6  12      426.22      588.98     41.51 o
   1   6  12      323.31      284.63     28.17 o
   2   6  12     5973.27     6400.55    142.97 o
   3   6  12     1240.40     1262.07     47.21 o
   4   6  12      418.95      335.67     21.95 o
   5   6  12     1646.92     1588.91    125.16 o
   6   6  12       87.06      105.61     15.63 o
   7   6  12       29.40        0.76     16.94 o
   8   6  12     5461.57     5279.57    346.44 o
   9   6  12     2979.10     3247.55    381.60 o
  10   6  12      420.84      413.19     37.92 o
  11   6  12      513.42      509.72     25.67 o
  12   6  12       13.17       28.28     23.98 o
  -3   7  12        0.30       82.35     46.26 o
  -2   7  12     3313.07     3507.73    140.21 o
  -1   7  12      556.47      535.64     52.04 o
   0   7  12       57.84       77.68     35.60 o
   1   7  12      551.17      524.78     36.40 o
   2   7  12     1133.85     1244.58     62.40 o
   3   7  12      135.98      108.24     20.94 o
   4   7  12     6077.75     6696.23    213.15 o
   5   7  12     3985.70     3629.31    511.97 o
   6   7  12       30.10       33.38     20.05 o
   7   7  12     1195.28     1196.05     61.26 o
   8   7  12     3554.83     3556.20    433.36 o
   9   7  12      707.63      708.24    111.27 o
  10   7  12     2844.39     3145.76    264.65 o
  11   7  12      188.09      215.59     19.96 o
  12   7  12        1.93        2.74     39.78 o
  -3   8  12     2965.83     2652.31    159.18 o
  -2   8  12     3116.85     3440.25    129.52 o
  -1   8  12      208.03      246.20     48.53 o
   0   8  12      749.99      709.73     56.58 o
   1   8  12        4.53      -10.87     25.69 o
   2   8  12      233.01      195.25     41.25 o
   3   8  12     1175.45     1099.54     45.11 o
   4   8  12     6083.36     6435.03    206.96 o
   5   8  12       98.25       75.66     29.61 o
   6   8  12     2227.17     2109.68    191.34 o
   7   8  12      264.16      322.77     24.20 o
   8   8  12      368.31      382.26     35.49 o
   9   8  12     5684.39     5877.40    492.04 o
  10   8  12      858.25      903.96     72.25 o
  11   8  12      177.01      128.37     21.52 o
  12   8  12     1310.81     1134.68    124.29 o
  -2   9  12      215.97      144.92     48.77 o
  -1   9  12      305.76      285.19     60.87 o
   0   9  12     1829.31     1814.83    111.93 o
   1   9  12        0.16       39.35     30.35 o
   2   9  12       81.17       81.38     27.22 o
   3   9  12      710.91      715.05     37.86 o
   4   9  12       58.35      111.70     28.65 o
   5   9  12     5431.31     5862.46    230.34 o
   6   9  12     1812.25     1965.67     62.48 o
   7   9  12       84.43      119.06     20.19 o
   8   9  12      734.29      709.11     62.83 o
   9   9  12      981.24     1016.96     89.79 o
  10   9  12        2.25       30.58     16.41 o
  11   9  12     1828.16     1413.27    125.57 o
  -1  10  12      391.69      377.64     56.88 o
   0  10  12      157.54      144.81     52.98 o
   1  10  12     1113.87      898.74     67.68 o
   2  10  12      360.29      406.21     39.45 o
   3  10  12       29.72       50.52     30.54 o
   4  10  12     3695.97     3842.72    125.94 o
   5  10  12     5918.20     6354.74    178.30 o
   6  10  12      186.13      216.22     24.28 o
   7  10  12      458.73      432.92     30.11 o
   8  10  12       34.54       41.96     19.80 o
   9  10  12       74.89       85.81     18.79 o
  10  10  12       16.62       10.90     24.12 o
  11  10  12     2283.76     1741.58    149.11 o
   0  11  12     1531.36     1480.94    103.97 o
   1  11  12     3682.47     4093.17    181.58 o
   2  11  12      510.58      489.95    113.28 o
   3  11  12      104.47       65.17     32.63 o
   4  11  12     3520.59     3907.89    118.59 o
   5  11  12      473.57      499.43     47.37 o
   6  11  12        0.74       16.61     27.30 o
   7  11  12     1396.22     1625.11     55.14 o
   8  11  12       16.01        1.16     20.95 o
   9  11  12       20.87       34.75     26.32 o
  10  11  12      319.76      267.64     89.80 o
   1  12  12     1408.82     1571.11    113.76 o
   2  12  12        1.51       51.89     41.41 o
   3  12  12      336.62      360.92     46.35 o
   4  12  12      495.27      548.87     46.37 o
   5  12  12      694.09      716.02     76.89 o
   6  12  12        4.39      -28.01     29.76 o
   7  12  12       52.86       75.14     28.22 o
   8  12  12      799.83      791.79     81.84 o
   4  13  12        7.76       40.23     32.41 o
   5  13  12      519.94      538.01     43.68 o
   6  13  12       28.11       48.95     48.22 o
   2  -6  13      130.58      214.60     63.26 o
   3  -6  13     2038.95     2023.33    119.57 o
   4  -6  13     4221.00     3942.04    222.34 o
   5  -6  13      246.00      214.58     48.34 o
   6  -6  13       99.86      117.98     65.20 o
   7  -6  13       73.20       66.81     47.46 o
   0  -5  13     1530.63     1321.18    110.71 o
   1  -5  13      489.28      516.76     55.36 o
   2  -5  13      156.76      172.01     57.83 o
   3  -5  13     3091.29     3011.46    163.87 o
   4  -5  13     1379.64     1356.58    229.00 o
   5  -5  13      235.94      190.19     33.08 o
   6  -5  13     1324.67     1098.37     60.27 o
   7  -5  13      198.66      190.12     43.51 o
   8  -5  13       39.35       49.79     40.50 o
  -1  -4  13     5172.63     4999.96    287.91 o
   0  -4  13     1930.59     1823.95    119.49 o
   1  -4  13       11.10       19.33     37.55 o
   2  -4  13      268.86      226.82     54.89 o
   3  -4  13      978.60      972.25     68.24 o
   4  -4  13        1.55      -54.26     54.26 o
   5  -4  13      413.30      484.76     59.41 o
   6  -4  13      599.55      539.86     63.50 o
   7  -4  13      525.12      444.61     44.84 o
   8  -4  13      263.63      201.64     33.98 o
   9  -4  13      126.76       75.87     43.69 o
  -1  -3  13     2761.88     2827.44    151.69 o
   0  -3  13       12.11       34.14     35.53 o
   1  -3  13       32.95       -9.82     50.26 o
   2  -3  13       16.58      -25.13     46.07 o
   3  -3  13       13.81      -23.09     30.49 o
   4  -3  13      192.07      223.22     39.42 o
   5  -3  13      278.35      301.18     41.17 o
   6  -3  13     1059.64     1014.49     95.94 o
   7  -3  13     4288.11     4465.64    301.42 o
   8  -3  13      160.54      107.97     50.77 o
   9  -3  13       88.89       63.98     40.80 o
  10  -3  13     2438.66     2321.80    293.96 o
  -2  -2  13     1276.81     1372.99    154.12 o
  -1  -2  13       20.29      -15.04     55.92 o
   0  -2  13      290.93      246.82     60.16 o
   1  -2  13      182.87      149.10     36.10 o
   2  -2  13       63.66       48.93     36.90 o
   3  -2  13      158.86      132.09     34.73 o
   4  -2  13       21.09       -4.71     37.34 o
   5  -2  13       10.65       64.52     33.77 o
   6  -2  13     6477.93     6964.58    175.09 o
   7  -2  13     3394.35     3391.07    107.96 o
   8  -2  13        0.92       38.08     24.25 o
   9  -2  13       13.66       12.58     26.85 o
  10  -2  13      433.48      283.07     58.65 o
  11  -2  13      127.16       79.30     52.08 o
  -2  -1  13      288.68      263.51     62.18 o
  -1  -1  13      745.56      856.78     69.12 o
   0  -1  13      312.44      278.54     58.60 o
   1  -1  13      111.63      104.79     39.47 o
   2  -1  13     3380.93     3162.93    103.67 o
   3  -1  13      969.34     1038.03     68.89 o
   4  -1  13      119.31       90.68     29.74 o
   5  -1  13      681.22      557.31     42.34 o
   6  -1  13     5591.50     5723.69    151.49 o
   7  -1  13        7.60        7.54     32.44 o
   8  -1  13      390.16      458.88     36.32 o
   9  -1  13      138.35       76.69     27.88 o
  10  -1  13        5.79       32.95     26.61 o
  11  -1  13      343.07      342.00     58.05 o
  -3   0  13      157.38      179.71     44.53 o
  -2   0  13       46.60      -34.41     34.41 o
  -1   0  13      668.37      645.53    111.27 o
   0   0  13       23.51       10.27     90.22 o
   1   0  13     1620.07     1516.84     65.26 o
   2   0  13     6788.62     6864.31    198.87 o
   3   0  13      246.93      273.19     26.74 o
   4   0  13       65.24       76.84     44.71 o
   5   0  13     2208.02     2240.13     75.07 o
   6   0  13      724.24      690.99     38.96 o
   7   0  13     1910.41     1875.63     71.06 o
   8   0  13       41.80       93.80     23.01 o
   9   0  13      238.65      264.15     34.15 o
  10   0  13       93.36      103.01     25.11 o
  11   0  13       56.36       55.77     30.57 o
  12   0  13       27.26       34.74     31.56 o
  -3   1  13      905.14      723.23     67.39 o
  -2   1  13      536.47      439.25     48.02 o
  -1   1  13        6.03       61.40     47.32 o
   0   1  13      262.87      270.99     41.81 o
   1   1  13     6188.60     6120.65    178.54 o
   2   1  13     1739.69     1771.21     66.53 o
   3   1  13     2336.20     2268.22     65.99 o
   4   1  13     1691.09     1737.35     78.65 o
   5   1  13      631.42      712.92     40.01 o
   6   1  13     1727.28     1639.45     72.23 o
   7   1  13     2509.46     2763.74     82.34 o
   8   1  13      175.89      157.77     37.98 o
   9   1  13     2665.41     2819.57     82.73 o
  10   1  13     1325.76     1281.89     62.65 o
  11   1  13        2.05        0.80     25.33 o
  12   1  13      937.43      889.35     54.20 o
  -3   2  13     2300.18     1912.73    198.99 o
  -2   2  13      387.01      328.70     46.94 o
  -1   2  13      151.09       76.38     52.14 o
   0   2  13      818.81      709.81     62.92 o
   1   2  13     1320.04     1421.96     62.39 o
   2   2  13     3276.52     3192.59     91.23 o
   3   2  13     4828.83     4951.31    138.23 o
   4   2  13       16.14       26.19     28.83 o
   5   2  13       46.34      -27.30     27.30 o
   6   2  13     1625.21     1791.06     63.93 o
   7   2  13      106.47       83.40     22.96 o
   8   2  13     1011.14     1046.33     46.72 o
   9   2  13     5239.70     5371.58    153.74 o
  10   2  13      492.65      537.35     35.12 o
  11   2  13      348.16      297.75     32.12 o
  12   2  13      773.62      746.77     86.94 o
  -3   3  13     1344.29     1188.72     73.00 o
  -2   3  13      120.10      110.38     48.23 o
  -1   3  13      619.25      536.23     49.09 o
   0   3  13      183.19      191.81     39.60 o
   1   3  13      131.90       71.54     30.00 o
   2   3  13     7825.56     8748.15    200.05 o
   3   3  13     1656.62     1619.57    147.52 o
   4   3  13      126.33       99.05     21.76 o
   5   3  13     1091.77      948.70     44.58 o
   6   3  13        3.42        9.57     19.65 o
   7   3  13       26.20       26.82     17.84 o
   8   3  13     3594.71     3780.91    198.66 o
   9   3  13     1913.10     1929.68     83.64 o
  10   3  13     1170.04     1248.33     52.10 o
  11   3  13      979.33      988.38     58.93 o
  12   3  13        0.16       22.90     22.86 o
  -3   4  13       55.63       76.78     39.71 o
  -2   4  13     3185.60     3033.50    145.71 o
  -1   4  13     1554.79     1650.83     95.41 o
   0   4  13       52.38       96.50     50.87 o
   1   4  13      756.79      691.80     24.45 o
   2   4  13     3493.67     3220.66    269.30 o
   3   4  13      223.36      207.07     24.48 o
   4   4  13     1382.98     1302.22     47.90 o
   5   4  13     2954.08     3156.85     88.69 o
   6   4  13        5.26       31.96     16.35 o
   7   4  13      545.56      568.56     27.06 o
   8   4  13     1393.84     1306.39     61.19 o
   9   4  13     1323.00     1311.59     55.11 o
  10   4  13     5555.35     6273.61    242.06 o
  11   4  13      406.86      431.76     51.82 o
  12   4  13        8.72        6.79     23.51 o
  -2   5  13     3110.21     3037.60    171.45 o
  -1   5  13      244.64      260.06     28.39 o
   0   5  13       72.35       51.69     73.65 o
   1   5  13      112.65      129.60     30.92 o
   2   5  13       64.38       58.70     20.69 o
   3   5  13      123.48       60.00     19.37 o
   4   5  13     2090.50     1676.88    158.57 o
   5   5  13        8.68       48.72     28.73 o
   6   5  13     1250.64     1290.19    102.60 o
   7   5  13     1091.01     1026.91     55.26 o
   8   5  13      323.12      241.06     20.29 o
   9   5  13     7747.03     7844.21    919.89 o
  10   5  13     2672.40     2850.26    167.32 o
  11   5  13       92.58       90.64     21.74 o
  12   5  13      538.38      644.59     72.20 o
  -2   6  13      227.60      191.77     38.28 o
  -1   6  13       15.34      -17.99     42.69 o
   0   6  13      527.29      538.65     63.91 o
   1   6  13       20.18      -18.00     29.42 o
   2   6  13      156.42      212.58     40.66 o
   3   6  13      168.90      133.14     21.01 o
   4   6  13       33.43       11.00     18.00 o
   5   6  13     8295.87     7870.01    601.93 o
   6   6  13     2808.97     2596.64    123.04 o
   7   6  13      662.15      639.96     33.69 o
   8   6  13      793.94      748.16     49.70 o
   9   6  13     2572.08     2621.20    277.99 o
  10   6  13        3.18        8.23     16.37 o
  11   6  13      276.18      293.69     24.08 o
  12   6  13      919.83      933.18     83.74 o
  -2   7  13      562.40      453.21     57.89 o
  -1   7  13      171.40      217.30     49.28 o
   0   7  13       23.03       72.35     54.43 o
   1   7  13     1496.54     1291.90     75.72 o
   2   7  13      196.71      167.52     29.74 o
   3   7  13       19.97        9.59     24.48 o
   4   7  13     5568.23     4956.50    319.43 o
   5   7  13    11549.33    12853.83    396.84 o
   6   7  13       30.92        5.96     35.82 o
   7   7  13       26.87       27.65     17.84 o
   8   7  13      330.95      361.52     26.09 o
   9   7  13        2.31       30.58     21.83 o
  10   7  13      410.32      379.88     30.88 o
  11   7  13      385.55      429.14     44.25 o
  12   7  13      109.47      100.03     35.05 o
  -1   8  13       45.15      -46.05    107.33 o
   0   8  13     1602.53     1886.02    182.68 o
   1   8  13     4559.49     4532.10    183.99 o
   2   8  13      195.93      242.56     41.61 o
   3   8  13      435.71      422.13     36.29 o
   4   8  13     4119.25     4388.47    144.36 o
   5   8  13       54.06       73.84     24.48 o
   6   8  13     1861.87     1674.20    159.12 o
   7   8  13      171.54      126.24     20.50 o
   8   8  13      204.13      267.01     24.67 o
   9   8  13       86.58       70.39     18.64 o
  10   8  13        7.16       13.38     23.02 o
  11   8  13       36.56       59.01     29.17 o
   0   9  13     5579.29     6213.69    237.55 o
   1   9  13     1301.93     1290.49    172.76 o
   2   9  13      217.60      191.64     40.34 o
   3   9  13      826.23      918.38     67.30 o
   4   9  13      561.34      617.01     42.95 o
   5   9  13     1426.63     1463.24     85.23 o
   6   9  13      455.80      479.23     38.94 o
   7   9  13       21.89       36.48     20.57 o
   8   9  13     1251.40     1173.40    170.23 o
   9   9  13      648.99      604.73     61.54 o
  10   9  13        4.42       17.65     22.31 o
   1  10  13      716.05      534.42     55.60 o
   2  10  13      547.66      694.22    105.17 o
   3  10  13      246.49      293.57     54.05 o
   4  10  13       46.07       45.85     35.34 o
   5  10  13     2075.25     2201.13     76.61 o
   6  10  13      151.89      159.63     60.29 o
   7  10  13     1697.87     1504.58     91.47 o
   8  10  13     3267.07     3590.53    324.31 o
   9  10  13      330.42      326.95     38.48 o
  10  10  13      125.23      149.96     40.92 o
   2  11  13      285.52      277.15     54.08 o
   3  11  13      530.08      467.84     52.89 o
   4  11  13      145.96      127.95     39.39 o
   5  11  13      105.87      121.56     31.26 o
   6  11  13       76.87       91.62     36.31 o
   7  11  13     3743.83     4164.44    132.72 o
   8  11  13     2191.56     2055.63    105.72 o
   9  11  13      205.69      230.98     37.10 o
   4  12  13      612.94      623.19     91.58 o
   5  12  13        0.93       52.95     33.16 o
   6  12  13      515.68      445.77     39.73 o
   5  -5  14        9.62       -7.85     61.63 o
   2  -4  14      868.49      781.04     82.99 o
   3  -4  14      134.81       59.33     37.41 o
   4  -4  14        1.03       -7.35     48.59 o
   5  -4  14      390.33      357.96     50.31 o
   6  -4  14     2932.57     3442.83    152.85 o
   7  -4  14       67.56      145.10     42.81 o
   1  -3  14      213.65      140.70     40.40 o
   2  -3  14     2241.41     2432.49    133.65 o
   3  -3  14        8.72       84.89     54.69 o
   4  -3  14      173.67      131.93     43.17 o
   5  -3  14     1343.70     1373.56     77.71 o
   6  -3  14      267.31      326.42     74.89 o
   7  -3  14     2628.13     2477.28    132.01 o
   8  -3  14      395.36      444.73     87.95 o
   9  -3  14        2.27       26.15     32.44 o
   0  -2  14        4.18       54.58     42.71 o
   1  -2  14     1620.95     1556.02     88.60 o
   2  -2  14      878.70      786.38    139.88 o
   3  -2  14     1791.14     1561.11     90.48 o
   4  -2  14     1225.45     1301.68    138.32 o
   5  -2  14      144.83      140.34     62.54 o
   6  -2  14     1852.18     1746.09    100.15 o
   7  -2  14     3204.64     3682.86    135.70 o
   8  -2  14      240.38      176.84     61.58 o
   9  -2  14     1038.00     1103.69     89.85 o
  10  -2  14      796.27      871.90     74.80 o
   0  -1  14      127.22       91.59     58.61 o
   1  -1  14      782.47      699.55     95.30 o
   2  -1  14     1865.25     1604.18    144.92 o
   3  -1  14     4765.14     5184.07    174.37 o
   4  -1  14      190.55      209.97     53.27 o
   5  -1  14      220.32      236.27    173.42 o
   6  -1  14     2011.97     2029.34    106.16 o
   7  -1  14      413.18      432.17     51.52 o
   8  -1  14      555.59      456.66     44.71 o
   9  -1  14     1863.91     1923.02    322.69 o
  10  -1  14       87.02       68.71     53.51 o
  -1   0  14      963.68      992.87     77.37 o
   0   0  14       79.55      219.97     97.19 o
   1   0  14      331.46      272.95     40.66 o
   2   0  14     6400.50     6940.85    358.97 o
   3   0  14     2185.10     2657.15    104.02 o
   4   0  14      341.74      312.09     48.46 o
   5   0  14      179.13      227.55     38.44 o
   6   0  14       25.79       28.56     28.19 o
   7   0  14       53.74       10.64     57.66 o
   8   0  14      939.81      791.61     42.20 o
   9   0  14      374.42      380.13     37.13 o
  10   0  14     1147.85     1219.95    116.14 o
  11   0  14     1212.65     1319.09     92.77 o
  -1   1  14     1314.72     1258.61     80.08 o
   0   1  14        5.04      -51.93     53.71 o
   1   1  14     1321.15     1268.12     77.59 o
   2   1  14     3083.37     3026.53    142.66 o
   3   1  14        2.88       22.93     44.03 o
   4   1  14      241.33      222.60     38.09 o
   5   1  14      418.18      320.02     31.51 o
   6   1  14        3.62       15.80     23.69 o
   7   1  14        7.63       -2.09     23.61 o
   8   1  14      309.51      367.27     37.62 o
   9   1  14     1313.86     1286.13     58.24 o
  10   1  14     6304.35     6522.04    228.82 o
  11   1  14      675.16      709.83     48.28 o
  -1   2  14       44.39      119.02     47.63 o
   0   2  14       84.86       20.01     53.87 o
   1   2  14      358.44      368.39     60.78 o
   2   2  14       59.20      110.19     31.19 o
   3   2  14      802.05      794.04     43.38 o
   4   2  14      176.31      136.44     32.06 o
   5   2  14      120.33       88.40     33.64 o
   6   2  14     1354.92     1281.71     96.97 o
   7   2  14      582.81      594.57     37.03 o
   8   2  14      213.74      220.42     31.78 o
   9   2  14     5681.28     5985.43    201.02 o
  10   2  14     3611.61     4248.66    257.81 o
  11   2  14        7.00       27.38     26.96 o
  -1   3  14      542.91      406.99     57.56 o
   0   3  14        7.89       12.85     39.90 o
   1   3  14       60.71       55.41     33.97 o
   2   3  14      410.41      389.53     63.25 o
   3   3  14      226.46      233.39     31.82 o
   4   3  14      372.94      349.46     44.64 o
   5   3  14     5965.91     6198.55    179.76 o
   6   3  14     2709.94     2707.19     86.68 o
   7   3  14       54.49       26.29     20.30 o
   8   3  14     1238.46     1117.50     42.83 o
   9   3  14     2141.48     2240.57     83.45 o
  10   3  14      135.44      104.47     24.10 o
  11   3  14      185.50      217.16     31.12 o
  -1   4  14     1120.48     1259.42     88.41 o
   0   4  14       82.46       97.37     56.38 o
   1   4  14      898.37      919.70     74.92 o
   2   4  14        2.43       33.16     69.14 o
   3   4  14       16.04       21.67     17.67 o
   4   4  14     3260.78     2821.75    127.57 o
   5   4  14     5461.02     5630.80    260.28 o
   6   4  14        4.63       22.28     22.50 o
   7   4  14      117.79       99.25     28.06 o
   8   4  14      278.88      224.96     29.09 o
   9   4  14        5.02        6.87     25.95 o
  10   4  14     1506.97     1579.01     87.84 o
  11   4  14        0.28      -17.73     26.87 o
  -1   5  14      158.41      134.93     54.63 o
   0   5  14     1146.99     1023.59     81.51 o
   1   5  14     2787.56     2727.64    210.95 o
   2   5  14       52.96       30.33     23.83 o
   3   5  14      194.46      142.65     20.85 o
   4   5  14     4039.14     3810.58    265.18 o
   5   5  14       58.48      115.17     22.73 o
   6   5  14     2786.34     2728.93    346.80 o
   7   5  14       49.75       77.34     25.72 o
   8   5  14        5.66       -4.59     23.72 o
   9   5  14      232.78      214.53     22.89 o
  10   5  14      833.27      756.22     52.02 o
  11   5  14       38.64       62.08     26.21 o
   0   6  14     3520.28     3651.10    171.23 o
   1   6  14      748.35      675.60    126.74 o
   2   6  14      494.06      341.37     30.70 o
   3   6  14      674.95      565.62     53.95 o
   4   6  14     1332.47     1263.30    112.91 o
   5   6  14     1938.48     1918.58    103.24 o
   6   6  14     3149.08     3040.49    327.92 o
   7   6  14      146.88      156.31     18.96 o
   8   6  14     1066.99     1033.06     73.13 o
   9   6  14      215.35      206.78     24.10 o
  10   6  14       59.14       97.92     25.43 o
  11   6  14      943.20      918.57     75.62 o
   0   7  14     1162.99     1419.24    106.92 o
   1   7  14      677.32      464.73     54.21 o
   2   7  14     1374.10     1420.82     81.13 o
   3   7  14      463.50      407.29     53.76 o
   4   7  14       18.57       37.84     25.96 o
   5   7  14     4765.97     4935.29    168.03 o
   6   7  14     2278.19     2203.37    178.07 o
   7   7  14      683.10      620.64     49.01 o
   8   7  14     2003.41     2090.20    106.71 o
   9   7  14      252.11      253.18     24.15 o
  10   7  14       88.34      102.56     20.60 o
  11   7  14     1300.51     1317.60    139.93 o
   1   8  14     3607.32     3641.40    189.52 o
   2   8  14     1127.76     1155.61     83.34 o
   3   8  14      257.93      165.00     53.71 o
   4   8  14      121.30       87.76     26.44 o
   5   8  14      355.40      395.74     38.36 o
   6   8  14        3.98       -9.72     21.96 o
   7   8  14      933.09      796.22     37.34 o
   8   8  14     1402.58     1299.99     98.57 o
   9   8  14      144.61      143.46     28.14 o
  10   8  14      975.72      962.58     76.97 o
   2   9  14      108.47       53.53     57.90 o
   3   9  14      472.24      410.20     63.61 o
   4   9  14      119.09      147.61     52.92 o
   5   9  14       76.32      109.03     29.89 o
   6   9  14       58.19       39.04     29.08 o
   7   9  14      712.27      672.87     59.30 o
   8   9  14      861.22      753.90     39.69 o
   9   9  14     3800.46     3513.11    322.02 o
   3  10  14      580.90      579.81     68.51 o
   4  10  14       26.20       19.41     55.83 o
   5  10  14      227.69      231.63     44.80 o
   6  10  14      206.37      159.19     29.13 o
   7  10  14      105.19       74.10     21.27 o
   8  10  14     4007.55     4332.22    320.79 o
   3  -2  15      171.55      119.29    104.08 o
   4  -2  15      150.75      162.39     61.45 o
   5  -2  15        1.56       61.30     42.46 o
   6  -2  15       32.83       91.61     81.93 o
   7  -2  15      204.01      276.50     44.23 o
   2  -1  15       60.80      -37.57     37.57 o
   3  -1  15     1366.22     1396.05     93.07 o
   4  -1  15      124.27      156.71     73.82 o
   5  -1  15      189.01      181.70     60.33 o
   6  -1  15      393.53      470.91     54.71 o
   7  -1  15      207.83      158.85     57.78 o
   8  -1  15       26.27        0.35     61.38 o
   1   0  15      165.24      132.04     45.40 o
   2   0  15      864.52      879.45     93.81 o
   3   0  15      741.48      757.94     64.85 o
   4   0  15      172.62      118.40     39.04 o
   5   0  15     3016.57     2928.16    182.34 o
   6   0  15     1383.01     1467.83     90.22 o
   7   0  15        0.80       28.31     53.15 o
   8   0  15      648.60      741.13    106.67 o
   9   0  15     1766.11     1914.84    103.00 o
   1   1  15      196.34      124.81     43.34 o
   2   1  15      260.78      243.28     50.84 o
   3   1  15       56.05       42.36     40.71 o
   4   1  15      984.68      852.32     69.51 o
   5   1  15     3730.47     3912.25    170.58 o
   6   1  15        0.35       42.31     36.57 o
   7   1  15      719.60      758.90     66.80 o
   8   1  15      205.72      223.39     57.91 o
   9   1  15        9.49       33.60     48.89 o
  10   1  15     3081.45     2916.87    228.91 o
   1   2  15      795.49      607.43     54.47 o
   2   2  15       25.15       -5.91     38.28 o
   3   2  15      143.95      103.09     37.83 o
   4   2  15     1757.50     1580.41     85.59 o
   5   2  15      172.98      252.33     56.69 o
   6   2  15     3502.51     3405.49    428.22 o
   7   2  15     1825.31     1954.68     94.89 o
   8   2  15       54.68        7.89     37.66 o
   9   2  15      593.65      628.02     45.77 o
  10   2  15     1941.29     1939.26    126.45 o
   1   3  15      191.59      175.81     48.28 o
   2   3  15      539.84      512.38     51.90 o
   3   3  15      349.75      497.29    102.95 o
   4   3  15      201.54       92.00     36.42 o
   5   3  15     3560.28     3386.51    332.92 o
   6   3  15     5118.67     5384.43    243.09 o
   7   3  15      245.32      254.92     39.72 o
   8   3  15       79.02       97.29     27.85 o
   9   3  15       80.39       82.78     32.52 o
  10   3  15        0.59       54.81     36.18 o
   1   4  15      601.21      600.80     72.61 o
   2   4  15     1315.13     1258.87     87.64 o
   3   4  15      128.70       74.41     95.96 o
   4   4  15      113.97      106.58     52.81 o
   5   4  15     4590.72     4627.67    641.56 o
   6   4  15     1024.45     1052.66     45.90 o
   7   4  15       20.05       -6.90     30.11 o
   8   4  15     1577.96     1562.31     60.85 o
   9   4  15       50.18       23.36     20.78 o
  10   4  15       13.85       -0.01     20.88 o
   1   5  15     3830.84     3989.92    211.49 o
   2   5  15     1885.10     2074.52    112.40 o
   3   5  15       89.10      118.46     37.35 o
   4   5  15      213.02      208.71     43.12 o
   5   5  15      889.71      922.48    112.18 o
   6   5  15      130.50      131.09     26.73 o
   7   5  15        3.14       17.27     22.21 o
   8   5  15      601.73      480.93     41.11 o
   9   5  15      510.07      463.12     34.50 o
  10   5  15      728.26      722.41     55.44 o
   2   6  15        9.19       23.94     40.91 o
   3   6  15        5.97       23.42     26.24 o
   4   6  15        1.92       16.80     23.73 o
   5   6  15       46.82       24.62     22.24 o
   6   6  15       89.36       73.50     25.57 o
   7   6  15       61.97       -1.88     24.57 o
   8   6  15      458.52      361.24     30.67 o
   9   6  15     2447.50     2515.30    125.51 o
  10   6  15      662.19      617.92     57.82 o
   2   7  15      758.13      730.63     77.47 o
   3   7  15        3.22        0.80     23.91 o
   4   7  15      185.79      230.34     41.16 o
   5   7  15      270.33      156.74     46.31 o
   6   7  15       77.93       54.64     21.32 o
   7   7  15      416.56      323.57     39.31 o
   8   7  15     4264.63     3845.52    508.40 o
   9   7  15     1062.45     1055.07     73.18 o
   3   8  15      306.30      286.46     44.05 o
   4   8  15     2420.86     1967.89    534.30 o
   5   8  15      646.41      687.29    109.21 o
   6   8  15       24.06       24.52     25.37 o
   7   8  15     2143.05     1800.49     83.92 o
   8   8  15     3777.87     4047.42    396.65 o
   5   9  15       67.75       64.70     31.74 o
   6   9  15      295.52      161.97     29.26 o
   7   9  15     1222.24     1260.14    100.52 o
   5   1  16     3063.19     3342.85    171.42 o
   6   1  16     1152.62     1311.44     96.11 o
   4   2  16      456.62      451.09     67.14 o
   5   2  16      941.09      904.88     72.70 o
   6   2  16      178.04      223.70     58.43 o
   7   2  16      270.51      329.90     66.79 o
   4   3  16      173.49      162.77     69.33 o
   5   3  16       95.86       69.34     62.00 o
   6   3  16     1304.11     1253.02     89.14 o
   7   3  16       45.51       78.35     40.27 o
   8   3  16      472.00      519.89     61.79 o
   4   4  16      162.60      185.78     44.47 o
   5   4  16        1.05       64.25     38.58 o
   6   4  16       89.29       30.21     36.72 o
   7   4  16       96.50      105.10     39.54 o
   8   4  16     3109.43     3343.30    140.64 o
   5   5  16      168.72      153.51     51.81 o
   6   5  16       31.36       60.73     36.84 o
   7   5  16      931.44      699.15     90.94 o
   6   6  16       49.77       25.29     33.69 o
 
